# Supplementary material for: Sterol interactions influence the function of Wsc sensors
Source: J Lipid Res. 2023 Nov 2;64(12):100466. doi: 10.1016/j.jlr.2023.100466 (PMC10722382; doi:10.1016/j.jlr.2023.100466)
Supplement: pAEA426_pPpKC3 Wsc1-mNG.ape.ape [file mmc5.zip]

Archive with 1 entries (1 files):
- jlr_100466_pAEA426_pPpKC3 Wsc1-mNG.ape_mmc5.ape
