# Supplementary material for: Sterol interactions influence the function of Wsc sensors
Source: J Lipid Res. 2023 Nov 2;64(12):100466. doi: 10.1016/j.jlr.2023.100466 (PMC10722382; doi:10.1016/j.jlr.2023.100466)
Supplement: pAEA426_pPpKC3 Wsc1-mNG.ape.ape [file mmc5.zip › jlr_100466_pAEA426_pPpKC3 Wsc1-mNG.ape_mmc5.ape]

LOCUS       pPpKC3_Wsc1_mNG_       10644 bp ds-DNA     circular     23-APR-2020
SOURCE      
  ORGANISM  
COMMENT     VNTNAME|pPpKC3|
COMMENT     VNTAUTHORNAME|Mudassar Ahmad|
COMMENT     VNTAUTHOREML|mudassar.ahmad@student.tugraz.at|
COMMENT     VNTEXTCHREPL|Bacteria
COMMENT     
COMMENT     ApEinfo:methylated:1
FEATURES             Location/Qualifiers
     terminator      3230..3564
                     /vntifkey="43"
                     /locus_tag="Aox1\TT"
                     /label="Aox1\TT"
                     /ApEinfo_label="Aox1\TT"
                     /ApEinfo_fwdcolor="#9d1b1c"
                     /ApEinfo_revcolor="#9d1b1c"
                     /ApEinfo_graphicformat="arrow_data {{0 1 2 0 0 -1} {} 0}
                     width 5 offset 0"
     misc_feature    8282..8334
                     /locus_tag="Wsc1"
                     /label="Wsc1"
                     /ApEinfo_label="Wsc1"
                     /ApEinfo_fwdcolor="cyan"
                     /ApEinfo_revcolor="green"
                     /ApEinfo_graphicformat="arrow_data {{0 1 2 0 0 -1} {} 0}
                     width 5 offset 0"
     misc_feature    3575..4342
                     /locus_tag="Wsc1(1)"
                     /label="Wsc1(1)"
                     /ApEinfo_label="Wsc1"
                     /ApEinfo_fwdcolor="cyan"
                     /ApEinfo_revcolor="green"
                     /ApEinfo_graphicformat="arrow_data {{0 1 2 0 0 -1} {} 0}
                     width 5 offset 0"
     CDS             1958..3226
                     /vntifkey="4"
                     /locus_tag="FLP\Recombinase"
                     /label="FLP\Recombinase"
                     /ApEinfo_label="FLP\Recombinase"
                     /ApEinfo_fwdcolor="#e9d024"
                     /ApEinfo_revcolor="#e9d024"
                     /ApEinfo_graphicformat="arrow_data {{0 1 2 0 0 -1} {} 0}
                     width 5 offset 0"
     misc_feature    8370..8763
                     /locus_tag="rc DLD2"
                     /label="rc DLD2"
                     /ApEinfo_label="rc DLD2"
                     /ApEinfo_fwdcolor="#ffff80"
                     /ApEinfo_revcolor="green"
                     /ApEinfo_graphicformat="arrow_data {{0 1 2 0 0 -1} {} 0}
                     width 5 offset 0"
     splicing_signal 1..34
                     /vntifkey="38"
                     /locus_tag="FRT"
                     /label="FRT"
                     /ApEinfo_label="FRT"
                     /ApEinfo_fwdcolor="pink"
                     /ApEinfo_revcolor="pink"
                     /ApEinfo_graphicformat="arrow_data {{0 1 2 0 0 -1} {} 0}
                     width 5 offset 0"
     misc_feature    5066..5083
                     /locus_tag="GSGS"
                     /label="GSGS"
                     /ApEinfo_label="GSGS"
                     /ApEinfo_fwdcolor="#80ff80"
                     /ApEinfo_revcolor="green"
                     /ApEinfo_graphicformat="arrow_data {{0 1 2 0 0 -1} {} 0}
                     width 5 offset 0"
     misc_feature    5163..5173
                     /locus_tag="HAx3"
                     /label="HAx3"
                     /ApEinfo_label="HAx3"
                     /ApEinfo_fwdcolor="#ff80ff"
                     /ApEinfo_revcolor="green"
                     /ApEinfo_graphicformat="arrow_data {{0 1 2 0 0 -1} {} 0}
                     width 5 offset 0"
     splicing_signal 984..1017
                     /vntifkey="38"
                     /locus_tag="FRT(1)"
                     /label="FRT(1)"
                     /ApEinfo_label="FRT"
                     /ApEinfo_fwdcolor="pink"
                     /ApEinfo_revcolor="pink"
                     /ApEinfo_graphicformat="arrow_data {{0 1 2 0 0 -1} {} 0}
                     width 5 offset 0"
     promoter        1018..1957
                     /vntifkey="29"
                     /locus_tag="Aox1\Promoter"
                     /label="Aox1\Promoter"
                     /ApEinfo_label="Aox1\Promoter"
                     /ApEinfo_fwdcolor="#346ee0"
                     /ApEinfo_revcolor="#346ee0"
                     /ApEinfo_graphicformat="arrow_data {{0 1 2 0 0 -1} {} 0}
                     width 5 offset 0"
     terminator      7996..8275
                     /vntifkey="43"
                     /locus_tag="Arg4\Terminator"
                     /label="Arg4\Terminator"
                     /ApEinfo_label="Arg4\Terminator"
                     /ApEinfo_fwdcolor="#9d1b1c"
                     /ApEinfo_revcolor="#9d1b1c"
                     /ApEinfo_graphicformat="arrow_data {{0 1 2 0 0 -1} {} 0}
                     width 5 offset 0"
     misc_feature    5174..5176
                     /locus_tag="Wsc1(2)"
                     /label="Wsc1(2)"
                     /ApEinfo_label="Wsc1"
                     /ApEinfo_fwdcolor="cyan"
                     /ApEinfo_revcolor="green"
                     /ApEinfo_graphicformat="arrow_data {{0 1 2 0 0 -1} {} 0}
                     width 5 offset 0"
     misc_feature    48..970
                     /vntifkey="21"
                     /locus_tag="Stuffer"
                     /label="Stuffer"
                     /ApEinfo_label="Stuffer"
                     /ApEinfo_fwdcolor="#7eff74"
                     /ApEinfo_revcolor="#7eff74"
                     /ApEinfo_graphicformat="arrow_data {{0 1 2 0 0 -1} {} 0}
                     width 5 offset 0"
     misc_feature    4343..4354
                     /locus_tag="GSGS(1)"
                     /label="GSGS(1)"
                     /ApEinfo_label="GSGS"
                     /ApEinfo_fwdcolor="#80ff80"
                     /ApEinfo_revcolor="green"
                     /ApEinfo_graphicformat="arrow_data {{0 1 2 0 0 -1} {} 0}
                     width 5 offset 0"
     CDS             8964..9824
                     /vntifkey="4"
                     /locus_tag="Amp\(Beta-lactamase)"
                     /label="Amp\(Beta-lactamase)"
                     /ApEinfo_label="Amp\(Beta-lactamase)"
                     /ApEinfo_fwdcolor="#e9d024"
                     /ApEinfo_revcolor="#e9d024"
                     /ApEinfo_graphicformat="arrow_data {{0 1 2 0 0 -1} {} 0}
                     width 5 offset 0"
     rep_origin      9995..10583
                     /vntifkey="33"
                     /locus_tag="PUC\ori\(pBR322)"
                     /label="PUC\ori\(pBR322)"
                     /ApEinfo_label="PUC\ori\(pBR322)"
                     /ApEinfo_fwdcolor="#999999"
                     /ApEinfo_revcolor="#999999"
                     /ApEinfo_graphicformat="arrow_data {{0 1 2 0 0 -1} {} 0}
                     width 5 offset 0"
     misc_feature    5084..5162
                     /locus_tag="HAx3(1)"
                     /label="HAx3(1)"
                     /ApEinfo_label="HAx3"
                     /ApEinfo_fwdcolor="#ff80ff"
                     /ApEinfo_revcolor="green"
                     /ApEinfo_graphicformat="arrow_data {{0 1 2 0 0 -1} {} 0}
                     width 5 offset 0"
     misc_feature    3565..3574
                     /locus_tag="BamHI"
                     /label="BamHI"
                     /ApEinfo_label="BamHI"
                     /ApEinfo_fwdcolor="#ff0000"
                     /ApEinfo_revcolor="green"
                     /ApEinfo_graphicformat="arrow_data {{0 1 2 0 0 -1} {} 0}
                     width 5 offset 0"
     misc_feature    8276..8281
                     /locus_tag="KpnI"
                     /label="KpnI"
                     /ApEinfo_label="KpnI"
                     /ApEinfo_fwdcolor="#ff0000"
                     /ApEinfo_revcolor="green"
                     /ApEinfo_graphicformat="arrow_data {{0 1 2 0 0 -1} {} 0}
                     width 5 offset 0"
     misc_feature    4361..5065
                     /locus_tag="mNeon"
                     /label="mNeon"
                     /ApEinfo_label="mNeon"
                     /ApEinfo_fwdcolor="#ff8000"
                     /ApEinfo_revcolor="green"
                     /ApEinfo_graphicformat="arrow_data {{0 1 2 0 0 -1} {} 0}
                     width 5 offset 0"
     misc_feature    4355..4360
                     /locus_tag="SacII"
                     /label="SacII"
                     /ApEinfo_label="SacII"
                     /ApEinfo_fwdcolor="#ff0000"
                     /ApEinfo_revcolor="green"
                     /ApEinfo_graphicformat="arrow_data {{0 1 2 0 0 -1} {} 0}
                     width 5 offset 0"
     misc_feature    5151..5156
                     /locus_tag="NdeI"
                     /label="NdeI"
                     /ApEinfo_label="NdeI"
                     /ApEinfo_fwdcolor="#ffff80"
                     /ApEinfo_revcolor="green"
                     /ApEinfo_graphicformat="arrow_data {{0 1 2 0 0 -1} {} 0}
                     width 5 offset 0"
     promoter        5201..5457
                     /vntifkey="29"
                     /locus_tag="Arg4\Promoter"
                     /label="Arg4\Promoter"
                     /ApEinfo_label="Arg4\Promoter"
                     /ApEinfo_fwdcolor="#346ee0"
                     /ApEinfo_revcolor="#346ee0"
                     /ApEinfo_graphicformat="arrow_data {{0 1 2 0 0 -1} {} 0}
                     width 5 offset 0"
     CDS             5458..7989
                     /vntifkey="4"
                     /locus_tag="His4"
                     /label="His4"
                     /ApEinfo_label="His4"
                     /ApEinfo_fwdcolor="#e9d024"
                     /ApEinfo_revcolor="#e9d024"
                     /ApEinfo_graphicformat="arrow_data {{0 1 2 0 0 -1} {} 0}
                     width 5 offset 0"
ORIGIN
        1 gaagttccta tactttctag agaataggaa cttcggccga tcaggcccaa cttactccaa
       61 ccttctacga taactcttgt cctaatgtgt ccaacatcgt tagagacacc attgtcaatg
      121 aattgagatc agatccacgt attgctgcat ctatcttgag acttcacttt catgactgct
      181 tcgtcaacgg ttgtgatgct tccatcttgc tggacaacac tacctctttc agaactgaga
      241 aggacgcttt cggtaatgcc aactctgcta gaggatttcc agtcattgac agaatgaagg
      301 ctgccgttga atctgcatgt cctagaactg tgtcatgtgc tgaccttctg actattgccg
      361 ctcagcaatc tgttacctta gctggtggac catcctggag agttccattg ggtcgtagag
      421 actcccttca agcctttctg gaccttgcaa atgctaactt gcctgctcca ttctttacct
      481 tacctcaatt gaaagactct ttcagaaacg ttggtcttaa cagatcatcc gacttggttg
      541 ccttatctgg aggtcacacc tttggtaaga accaatgtag attcatcatg gatcgtctgt
      601 acaacttctc taacaccggt ttgccagatc ctactctgaa caccacttac ttgcaaacct
      661 taagaggttt gtgcccactt aacggaaatc tgtctgctct ggttgacttc gatttgcgta
      721 ctcctaccat cttcgacaac aagtactatg tcaacttgga ggaacagaag ggtcttatcc
      781 aatctgacca ggagttgttc tcctctccta acgctactga taccattcca ttggtgagat
      841 ccttcgcaaa ctccactcaa accttcttta acgctttcgt cgaggcaatg gacagaatgg
      901 gtaacattac tcctttgacc ggtactcaag gacagattag attgaactgc cgtgttgtca
      961 actctaactc ggccactagg gccgaagttc ctatactttc tagagaatag gaacttcaga
     1021 tctaacatcc aaagacgaaa ggttgaatga aacctttttg ccatccgaca tccacaggtc
     1081 cattctcaca cataagtgcc aaacgcaaca ggaggggata cactagcagc agaccgttgc
     1141 aaacgcagga cctccactcc tcttctcctc aacacccact tttgccatcg aaaaaccagc
     1201 ccagttattg ggcttgattg gagctcgctc attccaattc cttctattag gctactaaca
     1261 ccatgacttt attagcctgt ctatcctggc ccccctggcg aggttcatgt ttgtttattt
     1321 ccgaatgcaa caagctccgc attacacccg aacatcactc cagatgaggg ctttctgagt
     1381 gtggggtcaa atagtttcat gttccccaaa tggcccaaaa ctgacagttt aaacgctgtc
     1441 ttggaaccta atatgacaaa agcgtgatct catccaagat gaactaagtt tggttcgttg
     1501 aaatgctaac ggccagttgg tcaaaaagaa acttccaaaa gtcggcatac cgtttgtctt
     1561 gtttggtatt gattgacgaa tgctcaaaaa taatctcatt aatgcttagc gcagtctctc
     1621 tatcgcttct gaaccccggt gcacctgtgc cgaaacgcaa atggggaaac acccgctttt
     1681 tggatgatta tgcattgtct ccacattgta tgcttccaag attctggtgg gaatactgct
     1741 gatagcctaa cgttcatgat caaaatttaa ctgttctaac ccctacttga cagcaatata
     1801 taaacagaag gaagctgccc tgtcttaaac cttttttttt atcatcatta ttagcttact
     1861 ttcataattg cgactggttc caattgacaa gcttttgatt ttaacgactt ttaacgacaa
     1921 cttgagaaga tcaaaaaaca actaattatt cgaaacgatg ccacaatttg atatattatg
     1981 taaaacacca cctaaggtgc ttgttcgtca gtttgtggaa aggtttgaaa gaccttcagg
     2041 tgagaaaata gcattatgtg ctgctgaact aacctattta tgttggatga ttacacataa
     2101 cggaacagca atcaagagag ccacattcat gagctataat actatcataa gcaattcgct
     2161 gagtttcgat attgtcaata aatcactcca gtttaaatac aagacgcaaa aagcaacaat
     2221 tctggaagcc tcattaaaga aattgattcc tgcttgggaa tttacaatta ttccttacta
     2281 tggacaaaaa catcaatctg atatcactga tattgtaagt agtttgcaat tacagttcga
     2341 atcatcggaa gaagcagata agggaaatag ccacagtaaa aaaatgctta aagcacttct
     2401 aagtgagggt gaaagcatct gggagatcac tgagaaaata ctaaattcgt ttgagtatac
     2461 ttcgagattt acaaaaacaa aaactttata ccaattcctc ttcctagcta ctttcatcaa
     2521 ttgtggaaga ttcagcgata ttaagaacgt tgatccgaaa tcatttaagt tagtccaaaa
     2581 taagtatttg ggagtaataa tccagtgttt agtgacagag acaaagacaa gcgttagtag
     2641 gcacatatac ttctttagcg caaggggtag gatcgatcca cttgtatatt tggatgaatt
     2701 tttgaggaac tctgaaccag tcctaaaacg agtaaatagg accggcaatt cttcaagcaa
     2761 taaacaggaa taccaattat taaaagataa cttagtcaga tcgtacaata aagctttgaa
     2821 gaaaaatgcg ccttattcaa tctttgctat aaaaaatggc ccaaaatctc acattggaag
     2881 acatttgatg acctcatttc tttcaatgaa gggcctaacg gagttgacta atgttgtggg
     2941 aaattggagc gataagcgtg cttctgccgt ggccaggaca acgtatactc atcagataac
     3001 agcaatacct gatcactact tcgcactagt ttctcggtac tatgcatacg atccaatatc
     3061 aaaggaaatg atagcattga aggatgagac taatccaatt gaggagtggc agcatataga
     3121 acagctaaag ggtagtgctg aaggaagcat acgatacccc gcatggaatg ggataatatc
     3181 acaggaggta ctagactacc tttcatccta cataaataga cgcatataag ttttagcctt
     3241 agacatgact gttcctcagt tcaagttggg cacttacgag aagaccggtc ttgctagatt
     3301 ctaatcaaga ggatgtcaga atgccatttg cctgagagat gcaggcttca tttttgatac
     3361 ttttttattt gtaacctata tagtatagga ttttttttgt cattttgttt cttctcgtac
     3421 gagcttgctc ctgatcagcc tatctcgcag ctgatgaata tcttgtggta ggggtttggg
     3481 aaaatcattc gagtttgatg tttttcttgg tatttcccac tcctcttcag agtacagaag
     3541 attaagtgag accttcgttt gtgcggatcc ATTTAAATGC TATTGTGGGT CTTCTGCCTC
     3601 TTCATTAGCG GATGAAGATA CCTCCGATGA GTGTACCGTT CCTTGCGTCG GATATCCGCA
     3661 GGAAATCTGT GGTGGTGATG ATGACGCGTA CACTGTGTAT TCTATGAGCG ATAGCTTCGT
     3721 GCTGGGAAGC AGTGGCAGTT CGGGCTCTTC ATCCTCATCT TCGTCTCGAA CCAGTTCGCA
     3781 ATCGACCTCC AGTAGTTCAA GAACAAGCTC TTCAACTTCA TCTACCACAG ATACCACATC
     3841 AAGCTCGAGC GTGGCAACAA CGTCAGCTGC TTCGAACTCA GACGAATCAA CGTCAGTTCA
     3901 AATGTATACC TCGGTGGTAA CACATTCAGG CTCGGATCCT GTTACTTCTG TAGTGTATGT
     3961 CACTTCAGTT TCTACGCCAA GTGCAGAATC CAGCGGAAAT AGCGGTGGAG GATCCAACAG
     4021 AGGAGCATTA ATTGGAGGTG CTGTAGGCGG TGTTGTTGGT GCCCTGATCA TATTTTCCCT
     4081 GGCTTTCTTC TTCACGTGGC GTCGTATACA CAACAACAAA TCAGACTTAT CGTCCTCTTC
     4141 CACTATTGAT GCCATTTACG ACGAAGCAAA GAAACGAAAT CCGAAGTTGG CCACTAACCC
     4201 TTTTGAGGAC CCAAACCAAG AGTATACAGA TCATCAAATG AACCCCGTGG CCTTAGGAAG
     4261 GCGGAGGCTG TCAGAAGGTT CTCTAGCAGA TGAAGCAGAT TACTCCAGGA AGGTGTTACG
     4321 GGTAGCAAAT CCTGATGATG CTGGTTCTGG ATCCCCGCGG GTGAGCAAGG GCGAGGAGGA
     4381 TAACATGGCC TCTCTCCCAG CGACACATGA GTTACACATC TTTGGCTCCA TCAACGGTGT
     4441 GGACTTTGAC ATGGTGGGTC AGGGCACCGG CAATCCAAAT GATGGTTATG AGGAGTTAAA
     4501 CCTGAAGTCC ACCAAGGGTG ACCTCCAGTT CTCCCCCTGG ATTCTGGTCC CTCATATCGG
     4561 GTATGGCTTC CATCAGTACC TGCCCTACCC TGACGGGATG TCGCCTTTCC AGGCCGCCAT
     4621 GGTAGATGGC TCCGGATACC AAGTCCATCG CACAATGCAG TTTGAAGATG GTGCCTCCCT
     4681 TACTGTTAAC TACCGCTACA CCTACGAGGG AAGCCACATC AAAGGAGAGG CCCAGGTGAA
     4741 GGGGACTGGT TTCCCTGCTG ACGGTCCTGT GATGACCAAC TCGCTGACCG CTGCGGACTG
     4801 GTGCAGGTCG AAGAAGACTT ACCCCAACGA CAAAACCATC ATCAGTACCT TTAAGTGGAG
     4861 TTACACCACT GGAAATGGCA AGCGCTACCG GAGCACTGCG CGGACCACCT ACACCTTTGC
     4921 CAAGCCAATG GCGGCTAACT ATCTGAAGAA CCAGCCGATG TACGTGTTCC GTAAGACGGA
     4981 GCTCAAGCAC TCCAAGACCG AGCTCAACTT CAAGGAGTGG CAAAAGGCCT TTACCGATGT
     5041 GATGGGCATG GACGAGCTGT ACAAGAGCGG TTCTGGTTCC GGGTACCCAT ACGATGTTCC
     5101 TGACTATGCG GGCTATCCCT ATGACGTCCC GGACTATGCA GGATCCTATC CATACGACGT
     5161 TCCAGATTAC GCTTAACCCC AGAGTCAGGA AGTCCCCGGG ggaacggaac gtatcttagc
     5221 atggttgtgc gacagattca ctgtgaaaga ctgttcatta tacccacgtt tcactgggag
     5281 atgtaagcct taggtgtttt accctgatta gataatacaa taaccaacag aaatacgaga
     5341 atctaaacta atttcgatga ttcatttttc tttttaccgc gctgcctctt ttggcaattc
     5401 tttcacctat attctacctt ctctttcctt ttgttctaaa cttattacca gctacatatg
     5461 acatttccct tgctacctgc atacgcaagt gttgcagagt ttgataattc cttgagtttg
     5521 gtaggaaaag ccgtgtttcc ctatgctgct gaccagctgc acaacctgat caagttcact
     5581 caatcgactg agcttcaagt taatgtgcaa gttgagtcat ccgttacaga ggaccaattt
     5641 gaggagctga tcgacaactt gctcaagttg tacaataatg gtatcaatga agtgattttg
     5701 gacctagatt tggcagaaag agttgtccaa aggatcccag gcgctagggt tatctatagg
     5761 accctggttg ataaagttgc atccttgccc gctaatgcta gtatcgctgt gcctttttct
     5821 tctccactgg gcgatttgaa aagtttcact aatggcggta gtagaactgt ttatgctttt
     5881 tctgagaccg caaagttggt agatgtgact tccactgttg cttctggtat aatccccatt
     5941 attgatgctc ggcaattgac tactgaatac gaactttctg aagatgtcaa aaagttccct
     6001 gtcagtgaaa ttttgttggc gtctttgact actgaccgcc ccgatggtct attcactact
     6061 ttggtggctg actcttctaa ttactcgttg ggcctggtgt actcgtccaa aaagtctatt
     6121 ccggaggcta taaggacaca aactggagtc taccaatctc gtcgtcacgg tttgtggtat
     6181 aaaggtgcta catctggagc aactcaaaag ttgctgggta tcgaattgga ttgtgatgga
     6241 gactgcttga aatttgtggt tgaacaaaca ggtgttggtt tctgtcactt ggaacgcact
     6301 tcctgttttg gccaatcaaa gggtcttaga gccatggaag ccaccttgtg ggatcgtaag
     6361 agcaatgctc cagaaggttc ttataccaaa cggttatttg acgacgaagt tttgttgaac
     6421 gctaaaatta gggaggaagc tgatgaactt gcagaagcta aatccaagga agatatagcc
     6481 tgggaatgtg ctgacttatt ttattttgca ttagttagat gtgccaagta cggtgtgacg
     6541 ttggacgagg tggagagaaa cctggatatg aagtccctaa aggtcactag aaggaaagga
     6601 gatgccaagc caggatacac caaggaacaa cctaaagaag aatccaaacc taaagaagtc
     6661 ccttctgaag gtcgtattga attgtgcaaa attgacgttt ctaaggcctc ctcacaagaa
     6721 attgaagatg cccttcgtcg tcctatccag aaaacggaac agattatgga attagtcaaa
     6781 ccaattgtcg acaatgttcg tcaaaatggt gacaaagccc ttttagaact aactgccaag
     6841 tttgatggag tcgctttgaa gacacctgtg ttagaagctc ctttcccaga ggaacttatg
     6901 caattgccag ataacgttaa gagagccatt gatctctcta tagataacgt caggaaattc
     6961 catgaagctc aactaacgga gacgttgcaa gttgagactt gccctggtgt agtctgctct
     7021 cgttttgcaa gacctattga gaaagttggc ctctatattc ctggtggaac cgcaattctg
     7081 ccttccactt ccctgatgct gggtgttcct gccaaagttg ctggttgcaa agaaattgtt
     7141 tttgcatctc cacctaagaa ggatggtacc cttaccccag aagtcatcta cgttgcccac
     7201 aaggttggtg ctaagtgtat cgtgctagca ggaggcgccc aggcagtagc tgctatggct
     7261 tacggaacag aaactgttcc taagtgtgac aaaatatttg gtccaggaaa ccagttcgtt
     7321 actgctgcca agatgatggt tcaaaatgac acatcagccc tgtgtagtat tgacatgcct
     7381 gctgggcctt ctgaagttct agttattgct gataaatacg ctgatccaga tttcgttgcc
     7441 tcagaccttc tgtctcaagc tgaacatggt attgattccc aggtgattct gttggctgtc
     7501 gatatgacag acaaggagct tgccagaatt gaagatgctg ttcacaacca agctgtgcag
     7561 ttgccaaggg ttgaaattgt acgcaagtgt attgcacact ctacaaccct atcggttgca
     7621 acctacgagc aggctttgga aatgtccaat cagtacgctc ctgaacactt gatcctgcaa
     7681 atcgagaatg cttcttctta tgttgatcaa gtacaacacg ctggatctgt gtttgttggt
     7741 gcctactctc cagagagttg tggagattac tcctccggta ccaaccacac tttgccaacg
     7801 tacggatatg cccgtcaata cagcggagtt aacactgcaa ccttccagaa gttcatcact
     7861 tcacaagacg taactcctga gggactgaaa catattggcc aagcagtgat ggatctggct
     7921 gctgttgaag gtctagatgc tcaccgcaat gctgttaagg ttcgtatgga gaaactggga
     7981 cttatttaac tgcagtatac tgagtttgtt aatgatacaa taaactgtta tagtacatac
     8041 aattgaaact ctcttatcta tactggggga ccttctcgca gaatggtata aatatctact
     8101 aactgactgt cgtacggcct aggggtctct tcttcgatta tttgcaggtc ggaacatcct
     8161 tcgtctgatg cggatctcct gagacaaagt tcacgggtat ctagtattct atcagcataa
     8221 atggaggacc tttctaaact aaactttgaa tcgtctccag cagcatcctc gcattggtac
     8281 cAAGCAGATT ACTCCAGGAA GGTGTTACGG GTAGCAAATC CTGATGATGC TTAAATATAG
     8341 AAGATAATAA TATAAAAGGC TAACTGGTTT TACACATATT TGTAGGGGTT CAGAATCCCG
     8401 TTGGGGTCAT AAAGGTTCTT GAGCTGTTTA ATCAACTTGA TCTCATTTTC CGTCTTGGTG
     8461 TATCCGATGT AGTTCTTTTT CTGGAATCCC AATCCGTGTT CAGCACTGAT AGAACCATGA
     8521 TGCTCAGAGA TCCATTCATA AACAAATGGC TCCAGGCATT TCTCCACTTC CTTAGTGTAA
     8581 CGTCTAACTG CAACATTCAA GTGCAAGTTA CCATCACCAA CATGGCCATA TCCAAGGACC
     8641 CTAAGAACTG GGAAGTCATC GGTCTCGCCT ATGAGATTGG CCTCTTCCAA TCGTTCCCTT
     8701 GCAGCTTCTA CAAGACCGTA TAAGTCTTTC AACGGAATGG AGACGTCATA TTTAAATggt
     8761 accgacgaaa gggcctcgtg atacgcctat ttttataggt taatgtcatg ataataatgg
     8821 tttcttagac gtcaggtggc acttttcggg gaaatgtgcg cggaacccct atttgtttat
     8881 ttttctaaat acattcaaat atgtatccgc tcatgagaca ataaccctga taaatgcttc
     8941 aataatattg aaaaaggaag agtatgagta ttcaacattt ccgtgtcgcc cttattccct
     9001 tttttgcggc attttgcctt cctgtttttg ctcacccaga aacgctggtg aaagtaaaag
     9061 atgctgaaga tcagttgggt gcacgagtgg gttacatcga actggatctc aacagcggta
     9121 agatccttga gagttttcgc cccgaagaac gttttccaat gatgagcact tttaaagttc
     9181 tgctatgtgg cgcggtatta tcccgtattg acgccgggca agagcaactc ggtcgccgca
     9241 tacactattc tcagaatgac ttggttgagt actcaccagt cacagaaaag catcttacgg
     9301 atggcatgac agtaagagaa ttatgcagtg ctgccataac catgagtgat aacactgcgg
     9361 ccaacttact tctgacaacg atcggaggac cgaaggagct aaccgctttt ttgcacaaca
     9421 tgggggatca tgtaactcgc cttgatcgtt gggaaccgga gctgaatgaa gccataccaa
     9481 acgacgagcg tgacaccacg atgcctgtag caatggcaac aacgttgcgc aaactattaa
     9541 ctggcgaact acttactcta gcttcccggc aacaattaat agactggatg gaggcggata
     9601 aagttgcagg accacttctg cgctcggccc ttccggctgg ctggtttatt gctgataaat
     9661 ctggagccgg tgagcgtggg tctcgcggta tcattgcagc actggggcca gatggtaagc
     9721 cctcccgtat cgtagttatc tacacgacgg ggagtcaggc aactatggat gaacgaaata
     9781 gacagatcgc tgagataggt gcctcactga ttaagcattg gtaactgtca gaccaagttt
     9841 actcatatat actttagatt gatttaaaac ttcattttta atttaaaagg atctaggtga
     9901 agatcctttt tgataatctc atgaccaaaa tcccttaacg tgagttttcg ttccactgag
     9961 cgtcagaccc cgtagaaaag atcaaaggat cttcttgaga tccttttttt ctgcgcgtaa
    10021 tctgctgctt gcaaacaaaa aaaccaccgc taccagcggt ggtttgtttg ccggatcaag
    10081 agctaccaac tctttttccg aaggtaactg gcttcagcag agcgcagata ccaaatactg
    10141 ttcttctagt gtagccgtag ttaggccacc acttcaagaa ctctgtagca ccgcctacat
    10201 acctcgctct gctaatcctg ttaccagtgg ctgctgccag tggcgataag tcgtgtctta
    10261 ccgggttgga ctcaagacga tagttaccgg ataaggcgca gcggtcgggc tgaacggggg
    10321 gttcgtgcac acagcccagc ttggagcgaa cgacctacac cgaactgaga tacctacagc
    10381 gtgagctatg agaaagcgcc acgcttcccg aagggagaaa ggcggacagg tatccggtaa
    10441 gcggcagggt cggaacagga gagcgcacga gggagcttcc agggggaaac gcctggtatc
    10501 tttatagtcc tgtcgggttt cgccacctct gacttgagcg tcgatttttg tgatgctcgt
    10561 caggggggcg gagcctatgg aaaaacgcca gcaacgcggc ctttttacgg ttcctggcct
    10621 tttgctggcc ttttgctcac atgt   
//
