# Supplementary material for: Sterol interactions influence the function of Wsc sensors
Source: J Lipid Res. 2023 Nov 2;64(12):100466. doi: 10.1016/j.jlr.2023.100466 (PMC10722382; doi:10.1016/j.jlr.2023.100466)
Supplement: pAEA429_pPpHyg-Cas9-SLT2.ape [file mmc6.zip › jlr_100466_pAEA429_pPpHyg-Cas9-SLT2_mmc6.ape]

LOCUS       A179_HYGdual_pHT        8565 bp ds-DNA     circular     07-APR-2020
COMMENT     
COMMENT     
COMMENT     ApEinfo:methylated:1
FEATURES             Location/Qualifiers
     Misc._feature   7..132
                     /dnas_title="P_AOX1_Syn_dBamHI"
                     /vntifkey=21
                     /locus_tag="P_AOX1_Syn_dBamHI"
                     /label="P_AOX1_Syn_dBamHI"
                     /ApEinfo_label="P_AOX1_Syn_dBamHI"
                     /ApEinfo_fwdcolor="pink"
                     /ApEinfo_revcolor="pink"
                     /ApEinfo_graphicformat="arrow_data {{0 1 2 0 0 -1} {} 0}
                     width 5 offset 0"
     Restriction_sit 133..140
                     /note="Name: SwaI"
                     /note="Pattern: atttaaat"
                     /note="cut_0_on_positive_strand: 136^137"
                     /note="cut_0_on_negative_strand: 136^137"
                     /note="inhibited_by: 5': N6-methyladenosine"
                     /note="star_activity: yes"
                     /note="site_type: other"
                     /note="restriction site"
                     /locus_tag="SwaI"
                     /label="SwaI"
                     /ApEinfo_label="SwaI"
                     /ApEinfo_fwdcolor="pink"
                     /ApEinfo_revcolor="pink"
                     /ApEinfo_graphicformat="arrow_data {{0 1 2 0 0 -1} {} 0}
                     width 5 offset 0"
     Terminator      complement(141..390)
                     /locus_tag="DAS1TT (TM2, 250 bp putative DAS1 terminator)"
                     /label="DAS1TT (TM2, 250 bp putative DAS1 terminator)"
                     /ApEinfo_label="DAS1TT (TM2, 250 bp putative DAS1
                     terminator)"
                     /ApEinfo_fwdcolor="pink"
                     /ApEinfo_revcolor="pink"
                     /ApEinfo_graphicformat="arrow_data {{0 1 2 0 0 -1} {} 0}
                     width 5 offset 0"
     Primer          369..428
                     /locus_tag="DAS1TT-hsCas9-Gibson"
                     /label="DAS1TT-hsCas9-Gibson"
                     /ApEinfo_label="DAS1TT-hsCas9-Gibson"
                     /ApEinfo_fwdcolor="pink"
                     /ApEinfo_revcolor="pink"
                     /ApEinfo_graphicformat="arrow_data {{0 1 2 0 0 -1} {} 0}
                     width 5 offset 0"
     Restriction_sit 391..396
                     /note="Name: XhoI"
                     /note="Pattern: ctcgag"
                     /note="cut_0_on_positive_strand: 391^392"
                     /note="cut_0_on_negative_strand: 395^396"
                     /note="inhibited_by: 5': N6-methyladenosine"
                     /note="site_type: other"
                     /note="restriction site"
                     /locus_tag="XhoI"
                     /label="XhoI"
                     /ApEinfo_label="XhoI"
                     /ApEinfo_fwdcolor="pink"
                     /ApEinfo_revcolor="pink"
                     /ApEinfo_graphicformat="arrow_data {{0 1 2 0 0 -1} {} 0}
                     width 5 offset 0"
     Stoppcodon      complement(397..399)
                     /locus_tag="TAA"
                     /label="TAA"
                     /ApEinfo_label="TAA"
                     /ApEinfo_fwdcolor="pink"
                     /ApEinfo_revcolor="pink"
                     /ApEinfo_graphicformat="arrow_data {{0 1 2 0 0 -1} {} 0}
                     width 5 offset 0"
     NLS             complement(400..420)
                     /locus_tag="SV40"
                     /label="SV40"
                     /ApEinfo_label="SV40"
                     /ApEinfo_fwdcolor="pink"
                     /ApEinfo_revcolor="pink"
                     /ApEinfo_graphicformat="arrow_data {{0 1 2 0 0 -1} {} 0}
                     width 5 offset 0"
     CDS             complement(421..4524)
                     /locus_tag="Cas9 - Homo sapiens"
                     /label="Cas9 - Homo sapiens"
                     /ApEinfo_label="Cas9 - Homo sapiens"
                     /ApEinfo_fwdcolor="#e9d024"
                     /ApEinfo_revcolor="#e9d024"
                     /ApEinfo_graphicformat="arrow_data {{0 1 2 0 0 -1} {} 0}
                     width 5 offset 0"
     CDS             6183..7211
                     /locus_tag="Hygromycin"
                     /label="Hygromycin"
                     /ApEinfo_label="Hygromycin"
                     /ApEinfo_fwdcolor="#e9d024"
                     /ApEinfo_revcolor="#e9d024"
                     /ApEinfo_graphicformat="arrow_data {{0 1 2 0 0 -1} {} 0}
                     width 5 offset 0"
     Primer          complement(4507..4562)
                     /locus_tag="HXT1-hsCas9-Gibson"
                     /label="HXT1-hsCas9-Gibson"
                     /ApEinfo_label="HXT1-hsCas9-Gibson"
                     /ApEinfo_fwdcolor="pink"
                     /ApEinfo_revcolor="pink"
                     /ApEinfo_graphicformat="arrow_data {{0 1 2 0 0 -1} {} 0}
                     width 5 offset 0"
     fig.            complement(4525..4531)
                     /locus_tag="Kozak sequence"
                     /label="Kozak sequence"
                     /ApEinfo_label="Kozak sequence"
                     /ApEinfo_fwdcolor="pink"
                     /ApEinfo_revcolor="pink"
                     /ApEinfo_graphicformat="arrow_data {{0 1 2 0 0 -1} {} 0}
                     width 5 offset 0"
     RE-site         complement(4532..4537)
                     /locus_tag="EcoRI site"
                     /label="EcoRI site"
                     /ApEinfo_label="EcoRI site"
                     /ApEinfo_fwdcolor="pink"
                     /ApEinfo_revcolor="pink"
                     /ApEinfo_graphicformat="arrow_data {{0 1 2 0 0 -1} {} 0}
                     width 5 offset 0"
     'Bidi-Promoter  4538..5087
                     /locus_tag="pHTX1"
                     /label="pHTX1"
                     /ApEinfo_label="pHTX1"
                     /ApEinfo_fwdcolor="pink"
                     /ApEinfo_revcolor="pink"
                     /ApEinfo_graphicformat="arrow_data {{0 1 2 0 0 -1} {} 0}
                     width 5 offset 0"
     gBlock_         5060..5087
                     /locus_tag="RZ-GUT1-gRNA2-RZ"
                     /label="RZ-GUT1-gRNA2-RZ"
                     /ApEinfo_label="RZ-GUT1-gRNA2-RZ"
                     /ApEinfo_fwdcolor="pink"
                     /ApEinfo_revcolor="pink"
                     /ApEinfo_graphicformat="arrow_data {{0 1 2 0 0 -1} {} 0}
                     width 5 offset 0"
     ribozyme        5094..5130
                     /locus_tag="HH Ribozyme"
                     /label="HH Ribozyme"
                     /ApEinfo_label="HH Ribozyme"
                     /ApEinfo_fwdcolor="pink"
                     /ApEinfo_revcolor="pink"
                     /ApEinfo_graphicformat="arrow_data {{0 1 2 0 0 -1} {} 0}
                     width 5 offset 0"
     ribozyme        5231..5298
                     /locus_tag="HDV"
                     /label="HDV"
                     /ApEinfo_label="HDV"
                     /ApEinfo_fwdcolor="pink"
                     /ApEinfo_revcolor="pink"
                     /ApEinfo_graphicformat="arrow_data {{0 1 2 0 0 -1} {} 0}
                     width 5 offset 0"
     Terminator      5299..5558
                     /dnas_title="AOX1TT_Syn"
                     /vntifkey=43
                     /locus_tag="AOX1TT_Syn"
                     /label="AOX1TT_Syn"
                     /ApEinfo_label="AOX1TT_Syn"
                     /ApEinfo_fwdcolor="pink"
                     /ApEinfo_revcolor="pink"
                     /ApEinfo_graphicformat="arrow_data {{0 1 2 0 0 -1} {} 0}
                     width 5 offset 0"
     Promoter        5560..6117
                     /dnas_title="P_ILV5"
                     /vntifkey=29
                     /locus_tag="P_ILV5"
                     /label="P_ILV5"
                     /ApEinfo_label="P_ILV5"
                     /ApEinfo_fwdcolor="#ff8040"
                     /ApEinfo_revcolor="pink"
                     /ApEinfo_graphicformat="arrow_data {{0 1 2 0 0 -1} {} 0}
                     width 5 offset 0"
     Promoter        6118..6181
                     /dnas_title="P_EM72_Syn"
                     /vntifkey=30
                     /locus_tag="P_EM72_Syn"
                     /label="P_EM72_Syn"
                     /ApEinfo_label="P_EM72_Syn"
                     /ApEinfo_fwdcolor="pink"
                     /ApEinfo_revcolor="pink"
                     /ApEinfo_graphicformat="arrow_data {{0 1 2 0 0 -1} {} 0}
                     width 5 offset 0"
     Terminator      7213..7688
                     /dnas_title="AODTT"
                     /vntifkey=43
                     /locus_tag="AODTT"
                     /label="AODTT"
                     /ApEinfo_label="AODTT"
                     /ApEinfo_fwdcolor="#80ffff"
                     /ApEinfo_revcolor="pink"
                     /ApEinfo_graphicformat="arrow_data {{0 1 2 0 0 -1} {} 0}
                     width 5 offset 0"
     ARS             7689..7852
                     /locus_tag="PARS1"
                     /label="PARS1"
                     /ApEinfo_label="PARS1"
                     /ApEinfo_fwdcolor="pink"
                     /ApEinfo_revcolor="pink"
                     /ApEinfo_graphicformat="arrow_data {{0 1 2 0 0 -1} {} 0}
                     width 5 offset 0"
     Replication_ori 7873..8545
                     /dnas_title="pUC ORI"
                     /vntifkey=33
                     /locus_tag="pUC ORI"
                     /label="pUC ORI"
                     /ApEinfo_label="pUC ORI"
                     /ApEinfo_fwdcolor="pink"
                     /ApEinfo_revcolor="pink"
                     /ApEinfo_graphicformat="arrow_data {{0 1 2 0 0 -1} {} 0}
                     width 5 offset 0"
     misc_feature    5060..5087
                     /locus_tag="Overhang to the PHTX1 promoter "
                     /label="Overhang to the PHTX1 promoter "
                     /ApEinfo_label="Overhang to the PHTX1 promoter "
                     /ApEinfo_fwdcolor="cyan"
                     /ApEinfo_revcolor="green"
                     /ApEinfo_graphicformat="arrow_data {{0 1 2 0 0 -1} {} 0}
                     width 5 offset 0"
     misc_feature    5094..5130
                     /locus_tag="Hammerhead ribozyme "
                     /label="Hammerhead ribozyme "
                     /ApEinfo_label="Hammerhead ribozyme "
                     /ApEinfo_fwdcolor="cyan"
                     /ApEinfo_revcolor="green"
                     /ApEinfo_graphicformat="arrow_data {{0 1 2 0 0 -1} {} 0}
                     width 5 offset 0"
     stgRNA          5151..5230
                     /locus_tag="stgRNA"
                     /label="stgRNA"
                     /ApEinfo_label="stgRNA"
                     /ApEinfo_fwdcolor="pink"
                     /ApEinfo_revcolor="pink"
                     /ApEinfo_graphicformat="arrow_data {{0 1 2 0 0 -1} {} 0}
                     width 5 offset 0"
     misc_feature    5151..5230
                     /locus_tag="Structural Part of guide RNA"
                     /label="Structural Part of guide RNA"
                     /ApEinfo_label="Structural Part of guide RNA"
                     /ApEinfo_fwdcolor="#0000ff"
                     /ApEinfo_revcolor="green"
                     /ApEinfo_graphicformat="arrow_data {{0 1 2 0 0 -1} {} 0}
                     width 5 offset 0"
     gBlock_         5151..5319
                     /locus_tag="RZ-GUT1-gRNA2-RZ(1)"
                     /label="RZ-GUT1-gRNA2-RZ(1)"
                     /ApEinfo_label="RZ-GUT1-gRNA2-RZ"
                     /ApEinfo_fwdcolor="pink"
                     /ApEinfo_revcolor="pink"
                     /ApEinfo_graphicformat="arrow_data {{0 1 2 0 0 -1} {} 0}
                     width 5 offset 0"
     misc_feature    5151..5230
                     /locus_tag="Structural Part of guide RNA(1)"
                     /label="Structural Part of guide RNA(1)"
                     /ApEinfo_label="Structural Part of guide RNA"
                     /ApEinfo_fwdcolor="#0080ff"
                     /ApEinfo_revcolor="green"
                     /ApEinfo_graphicformat="arrow_data {{0 1 2 0 0 -1} {} 0}
                     width 5 offset 0"
     gBlock_         5094..5130
                     /locus_tag="RZ-GUT1-gRNA2-RZ(2)"
                     /label="RZ-GUT1-gRNA2-RZ(2)"
                     /ApEinfo_label="RZ-GUT1-gRNA2-RZ"
                     /ApEinfo_fwdcolor="pink"
                     /ApEinfo_revcolor="pink"
                     /ApEinfo_graphicformat="arrow_data {{0 1 2 0 0 -1} {} 0}
                     width 5 offset 0"
     misc_feature    5131..5150
                     /locus_tag="sgRNA binding Pim1"
                     /label="sgRNA binding Pim1"
                     /ApEinfo_label="sgRNA binding Pim1"
                     /ApEinfo_fwdcolor="cyan"
                     /ApEinfo_revcolor="green"
                     /ApEinfo_graphicformat="arrow_data {{0 1 2 0 0 -1} {} 0}
                     width 5 offset 0"
     misc_feature    complement(5088..5093)
                     /locus_tag="sgRNA binding Pim1(1)"
                     /label="sgRNA binding Pim1(1)"
                     /ApEinfo_label="sgRNA binding Pim1"
                     /ApEinfo_fwdcolor="cyan"
                     /ApEinfo_revcolor="green"
                     /ApEinfo_graphicformat="arrow_data {{0 1 2 0 0 -1} {} 0}
                     width 5 offset 0"
ORIGIN
        1 AGATCCAATT CCCGCTTTGA CTGCCTGAAA TCTCCATCGC CTACAATGAT GACATTTGGA
       61 TTTGGTTGAC TCATGTTGGT ATTGTGAAAT AGACGCAGAT CGGGAACACT GAAAAATACA
      121 CAGTTATTAT TCATTTAAAT GACCCTTGTG ACTGACACTT TGGGAGTCCC TATTCTACTT
      181 AGTCTCATAT CGCATGAAAC TTTTGATAAA TTATTTTCTG ATAGGAATTT TTCATCAGAT
      241 ATTATCATCG CGGCTTACGT AATAACAAAA AAAATTGATG GAGTCTATAC TAGGCTAACA
      301 TAAACTAAGT TATTAATTAA ACAAAACAAA ACGTACTAGC ATTACTGTCA TATATAAGGG
      361 CTCCTAACTA AAACTGTAAA GACTTCCCGT CTCGAGTTAA ACTTTTCTTT TCTTCTTTGG
      421 GTCTCCACCG AGCTGAGAGA GGTCGATTCT TGTTTCATAG AGCCCCGTAA TTGACTGATG
      481 AATCAGTGTG GCGTCCAGGA CCTCCTTTGT AGAGGTGTAC CGCTTTCTGT CTATGGTGGT
      541 GTCGAAGTAC TTGAAGGCTG CAGGCGCGCC CAAGTTGGTC AGAGTAAACA AGTGGATAAT
      601 GTTTTCTGCC TGCTCCCTGA TGGGCTTATC CCTGTGCTTA TTGTAAGCAG AAAGCACCTT
      661 ATCGAGGTTA GCGTCGGCGA GGATCACTCT TTTGGAGAAT TCGCTTATTT GCTCGATGAT
      721 CTCATCAAGG TAGTGTTTGT GTTGTTCCAC GAACAGCTGC TTCTGCTCAT TATCTTCGGG
      781 AGACCCTTTG AGCTTTTCAT AGTGGCTGGC CAGATACAAG AAATTAACGT ATTTAGAGGG
      841 CAGTGCCAGC TCGTTACCTT TCTGCAGCTC GCCCGCACTA GCGAGCATTC GTTTCCGGCC
      901 GTTTTCAAGC TCAAAGAGAG AGTACTTGGG AAGCTTAATG ATGAGGTCTT TTTTGACCTC
      961 TTTATATCCT TTCGCCTCGA GAAAGTCGAT GGGGTTTTTT TCGAAGCTTG ATCGCTCCAT
     1021 GATTGTGATG CCCAGCAGTT CCTTGACGCT TTTGAGTTTT TTAGACTTCC CTTTCTCCAC
     1081 TTTGGCCACA ACCAGTACAC TGTAAGCGAC TGTAGGAGAA TCGAATCCGC CGTATTTCTT
     1141 GGGGTCCCAA TCTTTTTTGC GTGCGATCAG CTTGTCGCTG TTCCTTTTCG GGAGGATACT
     1201 TTCCTTGGAG AAGCCTCCGG TCTGTACTTC GGTCTTTTTA ACGATGTTCA CCTGCGGCAT
     1261 GGACAGGACC TTCCGGACTG TCGCGAAATC CCTACCCTTG TCCCACACGA TTTCTCCTGT
     1321 TTCTCCGTTT GTTTCGATAA GTGGTCGCTT CCGAATCTCT CCATTGGCCA GTGTAATCTC
     1381 GGTCTTGAAA AAATTCATAA TATTGCTGTA AAAGAAGTAC TTAGCGGTGG CCTTGCCTAT
     1441 TTCCTGCTCA GACTTTGCGA TCATTTTCCT AACATCGTAC ACTTTATAGT CTCCGTAAAC
     1501 AAATTCAGAT TCAAGCTTGG GATATTTTTT GATAAGTGCA GTGCCTACCA CTGCATTCAG
     1561 GTAGGCATCA TGCGCATGGT GGTAATTGTT GATCTCTCTC ACCTTATAAA ACTGAAAGTC
     1621 CTTTCTGAAA TCTGAGACCA GCTTAGACTT CAGAGTAATA ACTTTCACCT CTCGAATCAG
     1681 TTTGTCATTT TCATCGTACT TGGTGTTCAT GCGTGAATCG AGAATTTGGG CCACGTGCTT
     1741 GGTGATCTGG CGTGTCTCAA CAAGCTGCCT TTTGATGAAG CCGGCTTTAT CCAACTCAGA
     1801 CAGGCCACCT CGTTCAGCCT TAGTCAGATT ATCGAACTTC CGTTGTGTGA TCAGTTTGGC
     1861 GTTCAGCAGC TGCCGCCAAT AATTTTTCAT TTTCTTGACA ACTTCTTCTG AGGGGACGTT
     1921 ATCACTCTTC CCTCTATTTT TATCGGATCT TGTCAACACT TTATTATCAA TAGAATCATC
     1981 TTTGAGAAAA GACTGGGGCA CGATATGATC CACGTCGTAG TCGGAGAGCC GATTGATGTC
     2041 CAGTTCCTGA TCCACGTACA TGTCCCTGCC GTTCTGCAGG TAGTACAGGT AGAGCTTCTC
     2101 ATTCTGAAGC TGGGTGTTTT CAACTGGGTG TTCCTTAAGG ATTTGGGACC CCAGTTCTTT
     2161 TATACCCTCT TCAATCCTCT TCATCCTTTC CCTACTGTTC TTCTGTCCCT TCTGGGTAGT
     2221 TTGGTTCTCT CGGGCCATCT CGATAACGAT ATTCTCGGGC TTATGCCTTC CCATTACTTT
     2281 GACGAGTTCA TCCACGACCT TAACGGTCTG CAGTATTCCC TTTTTGATAG CTGGGCTACC
     2341 TGCAAGATTA GCGATGTGCT CGTGAAGACT GTCCCCCTGG CCAGAAACTT GTGCTTTCTG
     2401 GATGTCCTCC TTAAAGGTGA GAGAGTCATC ATGGATCAAC TGCATGAAGT TCCGGTTGGC
     2461 AAATCCATCG GACTTAAGAA AATCCAGGAT TGTCTTTCCA CTCTGCTTGT CTCGGATCCC
     2521 ATTGATCAGT TTTCTTGACA GCCGCCCCCA TCCTGTATAT CGGCGCCTCT TGAGCTGTTT
     2581 CATGACTTTG TCGTCGAAGA GATGAGCGTA AGTTTTCAAG CGTTCTTCAA TCATCTCCCT
     2641 ATCTTCAAAC AACGTAAGGG TGAGGACAAT GTCCTCAAGA ATGTCCTCGT TCTCCTCATT
     2701 GTCCAGGAAG TCCTTGTCTT TAATGATTTT CAGGAGATCG TGATACGTTC CCAGGGATGC
     2761 GTTGAAGCGA TCCTCCACTC CGCTGATTTC AACAGAGTCG AAACATTCAA TCTTTTTGAA
     2821 ATAGTCTTCT TTGAGCTGTT TCACGGTAAC TTTCCGGTTC GTCTTGAAGA GGAGGTCCAC
     2881 GATAGCTTTC TTCTGCTCTC CAGACAGGAA TGCTGGCTTT CTCATCCCTT CTGTGACGTA
     2941 TTTGACCTTG GTGAGCTCGT TATAAACTGT GAAGTACTCG TACAGCAGAG AGTGTTTAGG
     3001 AAGCACCTTT TCGTTAGGCA GATTTTTATC AAAGTTAGTC ATCCTTTCGA TGAAGGACTG
     3061 GGCAGAGGCC CCCTTATCCA CGACTTCCTC GAAGTTCCAG GGAGTGATGG TCTCTTCTGA
     3121 TTTGCGAGTC ATCCACGCGA ATCTGGAATT TCCCCGGGCG AGGGGGCCTA CATAGTAGGG
     3181 TATCCGAAAT GTGAGGATTT TCTCAATCTT TTCCCTGTTA TCTTTCAAAA AGGGGTAGAA
     3241 ATCCTCTTGC CGCCTGAGGA TAGCGTGCAG TTCGCCCAGG TGAATCTGGT GGGGGATGCT
     3301 TCCATTGTCG AAAGTGCGCT GTTTGCGCAA CAGATCTTCT CTGTTAAGCT TTACCAGCAG
     3361 CTCCTCGGTG CCGTCCATTT TTTCCAAGAT GGGCTTAATA AATTTGTAAA ATTCCTCCTG
     3421 GCTTGCTCCG CCGTCAATGT ATCCGGCGTA GCCATTTTTA GACTGATCGA AGAAAATTTC
     3481 CTTGTACTTC TCAGGCAGTT GCTGTCTGAC AAGGGCCTTC AGCAAAGTCA AGTCTTGGTG
     3541 GTGCTCATCA TAGCGCTTGA TCATACTAGC GCTCAGCGGA GCTTTGGTGA TCTCCGTGTT
     3601 CACTCGCAGA ATATCACTCA GCAGAATGGC GTCTGACAGG TTCTTTGCCG CCAAAAAAAG
     3661 GTCTGCGTAC TGGTCGCCGA TCTGGGCCAG CAGATTGTCG AGATCATCAT CGTAGGTGTC
     3721 TTTGCTCAGT TGAAGCTTGG CATCTTCGGC CAGGTCGAAG TTAGATTTAA AGTTGGGGGT
     3781 CAGCCCGAGT GACAGGGCGA TAAGATTACC AAACAGGCCG TTCTTCTTCT CCCCAGGGAG
     3841 CTGTGCGATG AGGTTTTCGA GCCGCCGGGA TTTGGACAGC CTAGCGCTCA GGATTGCTTT
     3901 GGCGTCAACT CCGGATGCGT TGATCGGGTT CTCTTCGAAA AGCTGATTGT AAGTCTGAAC
     3961 CAGTTGGATA AAGAGTTTGT CGACATCGCT GTTGTCTGGG TTCAGGTCCC CCTCGATGAG
     4021 GAAGTGTCCC CGAAATTTGA TCATATGCGC CAGCGCGAGA TAGATCAACC GCAAGTCAGC
     4081 CTTATCAGTA CTGTCTACAA GCTTCTTCCT CAGATGATAT ATGGTTGGGT ACTTTTCATG
     4141 GTACGCCACC TCGTCCACGA TATTGCCAAA GATTGGGTGG CGCTCGTGCT TTTTATCCTC
     4201 CTCCACCAAA AAGGACTCCT CCAGCCTATG GAAGAAAGAG TCATCCACCT TAGCCATCTC
     4261 ATTACTAAAG ATCTCCTGCA GGTAGCAGAT CCGATTCTTT CTGCGGGTAT ATCTGCGCCG
     4321 TGCTGTTCTT TTGAGCCGCG TGGCTTCGGC CGTCTCCCCG GAGTCGAACA GGAGGGCGCC
     4381 AATGAGGTTC TTCTTTATGC TGTGGCGATC GGTATTGCCC AGAACTTTGA ATTTTTTGCT
     4441 CGGCACCTTG TACTCGTCCG TAATGACGGC CCAGCCGACG CTGTTTGTGC CGATATCGAG
     4501 CCCAATGGAG TACTTCTTGT CCATCGTTTC GGAATTCTGT TGTAGTTTTA ATATAGTTTG
     4561 AGTATGAGAT GGAACTCAGA ACGAAGGAAT TATCACCAGT TTATATATTC TGAGGAAAGG
     4621 GTGTGTCCTA AATTGGACAG TCACGATGGC AATAAACGCT CAGCCAATCA GAATGCAGGA
     4681 GCCATAAATT GTTGTATTAT TGCTGCAAGA TTTATGTGGG TTCACATTCC ACTGAATGGT
     4741 TTTCACTGTA GAATTGGTGT CCTAGTTGTT ATGTTTCGAG ATGTTTTCAA GAAAAACTAA
     4801 AATGCACAAA CTGACCAATA ATGTGCCGTC GCGCTTGGTA CAAACGTCAG GATTGCCACC
     4861 ACTTTTTTCG CACTCTGGTA CAAAAGTTCG CACTTCCCAC TCGTATGTAA CGAAAAACAG
     4921 AGCAGTCTAT CCAGAACGAG ACAAATTAGC GCGTACTGTC CCATTCCATA AGGTATCATA
     4981 GGAAACGAGA GTCCTCCCCC CATCACGTAT ATATAAACAC ACTGATATCC CACATCCGCT
     5041 TGTCACCAAA CTAATACATC CAGTTCAAGT TACCTAAACA AATCAAAAAT TCACTGATGA
     5101 GTCCGTGAGG ACGAAACGAG TAAGCTCGTC TGAATTAGAG TCCCAAATTT GTTTTAGAGC
     5161 TAGAAATAGC AAGTTAAAAT AAGGCTAGTC CGTTATCAAC TTGAAAAAGT GGCACCGAGT
     5221 CGGTGCTTTT GGCCGGCATG GTCCCAGCCT CCTCGCTGGC GCCGGCTGGG CAACATGCTT
     5281 CGGCATGGCG AATGGGACTC AAGAGGATGT CAGAATGCCA TTTGCCTGAG AGATGCAGGC
     5341 TTCATTTTTG ATACTTTTTT ATTTGTAACC TATATAGTAT AGGATTTTTT TTGTCATTTT
     5401 GTTTCTTCTC GTACGAGCTT GCTCCTGATC AGCCTATCTC GCAGCAGATG AATATCTTGT
     5461 GGTAGGGGTT TGGGAAAATC ATTCGAGTTT GATGTTTTTC TTGGTATTTC CCACTCCTCT
     5521 TCAGAGTACA GAAGATTAAG TGAGACCTTC GTTTGTGCGG ATCCTTCAGT AATGTCTTGT
     5581 TTCTTTTGTT GCAGTGGTGA GCCATTTTGA CTTCGTGAAA GTTTCTTTAG AATAGTTGTT
     5641 TCCAGAGGCC AAACATTCCA CCCGTAGTAA AGTGCAAGCG TAGGAAGACC AAGACTGGCA
     5701 TAAATCAGGT ATAAGTGTCG AGCACTGGCA GGTGATCTTC TGAAAGTTTC TACTAGCAGA
     5761 TAAGATCCAG TAGTCATGCA TATGGCAACA ATGTACCGTG TGGATCTAAG AACGCGTCCT
     5821 ACTAACCTTC GCATTCGTTG GTCCAGTTTG TTGTTATCGA TCAACGTGAC AAGGTTGTCG
     5881 ATTCCGCGTA AGCATGCATA CCCAAGGACG CCTGTTGCAA TTCCAAGTGA GCCAGTTCCA
     5941 ACAATCTTTG TAATATTAGA GCACTTCATT GTGTTGCGCT TGAAAGTAAA ATGCGAACAA
     6001 ATTAAGAGAT AATCTCGAAA CCGCGACTTC AAACGCCAAT ATGATGTGCG GCACACAATA
     6061 AGCGTTCATA TCCGCTGGGT GACTTTCTCG CTTTAAAAAA TTATCCGAAA AAATTTTCTA
     6121 GAGTGTTGTT ACTTTATACT TCCGGCTCGT ATAATACGAC AAGGTGTAAG GAGGACTAAA
     6181 CCATGGGTAA AAAGCCTGAA CTCACCGCGA CGTCTGTCGA GAAGTTTCTG ATCGAAAAGT
     6241 TCGACAGCGT CTCCGACCTG ATGCAGCTCT CGGAGGGCGA AGAATCTCGT GCTTTCAGCT
     6301 TCGATGTAGG AGGGCGTGGA TATGTCCTGC GGGTAAATAG CTGCGCCGAT GGTTTCTACA
     6361 AAGATCGTTA TGTTTATCGG CACTTTGCAT CGGCCGCGCT CCCGATTCCG GAAGTGCTTG
     6421 ACATTGGGGA ATTCAGCGAG AGCCTGACCT ATTGCATCTC CCGCCGTGCA CAGGGTGTCA
     6481 CGTTGCAAGA CCTGCCTGAA ACCGAACTGC CCGCTGTTCT GCAGCCGGTC GCGGAGGCCA
     6541 TGGATGCGAT CGCTGCGGCC GATCTTAGCC AGACGAGCGG GTTCGGCCCA TTCGGACCGC
     6601 AAGGAATCGG TCAATACACT ACATGGCGTG ATTTCATATG CGCGATTGCT GATCCCCATG
     6661 TGTATCACTG GCAAACTGTG ATGGACGACA CCGTCAGTGC GTCCGTCGCG CAGGCTCTCG
     6721 ATGAGCTGAT GCTTTGGGCC GAGGACTGCC CCGAAGTCCG GCACCTCGTG CACGCGGATT
     6781 TCGGCTCCAA CAATGTCCTG ACGGACAATG GCCGCATAAC AGCGGTCATT GACTGGAGCG
     6841 AGGCGATGTT CGGGGATTCC CAATACGAGG TCGCCAACAT CTTCTTCTGG AGGCCGTGGT
     6901 TGGCTTGTAT GGAGCAGCAG ACGCGCTACT TCGAGCGGAG GCATCCGGAG CTTGCAGGAT
     6961 CGCCGCGGCT CCGGGCGTAT ATGCTCCGCA TTGGTCTTGA CCAACTCTAT CAGAGCTTGG
     7021 TTGACGGCAA TTTCGATGAT GCAGCTTGGG CGCAGGGTCG ATGCGACGCA ATCGTCCGAT
     7081 CCGGAGCCGG GACTGTCGGG CGTACACAAA TCGCCCGCAG AAGCGCGGCC GTCTGGACCG
     7141 ATGGCTGTGT AGAAGTACTC GCCGATAGTG GAAACCGACG CCCCAGCACT CGTCCGAGGG
     7201 CAAAGGAATA ACAATTGACA CCTTACGATT ATTTAGAGAG TATTTATTAG TTTTATTGTA
     7261 TGTATACGGA TGTTTTATTA TCTATTTATG CCCTTATATT CTGTAACTAT CCAAAAGTCC
     7321 TATCTTATCA AGCCAGCAAT CTATGTCCGC GAACGTCAAC TAAAAATAAG CTTTTTATGC
     7381 TCTTCTCTCT TTTTTTCCCT TCGGTATAAT TATACCTTGC ATCCACAGAT TCTCCTGCCA
     7441 AATTTTGCAT AATCCTTTAC AACATGGCTA TATGGGAGCA CTTAGCGCCC TCCAAAACCC
     7501 ATATTGCCTA CGCATGTATA GGTGTTTTTT CCACAATATT TTCTCTGTGC TCTCTTTTTA
     7561 TTAAAGAGAA GCTCTATATC GGAGAAGCTT CTGTGGCCGT TATATTCGGC CTTATCGTGG
     7621 GACCACATTG CCTGAATTGG TTTGCCCCGG AAGATTGGGG AAACTTGGAT CTGATTACCT
     7681 TAGCTGCATC GAGATAAGCT GGGGGAACAT TCGCGAAAAT GAAACAAGTC GGCTGTTATA
     7741 GTATATTTAT TATAATATTG AAAGATCTCA AAAGACTACT TATTTTTGAA TGAACCAAGT
     7801 ATGAAATCAA CCTATTTGGG GTTGACCAAA ATAAGTAAAT ATTAATTGTC GAGGTACCAC
     7861 TGAGCGTCAG ACCCCGTAGA AAAGATCAAA GGATCTTCTT GAGATCCTTT TTTTCTGCGC
     7921 GTAATCTGCT GCTTGCAAAC AAAAAAACCA CCGCTACCAG CGGTGGTTTG TTTGTCGGAT
     7981 CAAGAGCTAC CAACTCTTTT TCCGAAGGTA ACTGGCTTCA GCAGAGCGCA GATACCAAAT
     8041 ACTGTTCTTC TAGTGTAGCC GTAGTTAGGC CACCACTTCA AGAACTCTGT AGCACCGCCT
     8101 ACATACCTCG CTCTGCTAAT CCTGTTACCA GTGGCTGCTG CCAGTGGCGA TAAGTCGTGT
     8161 CTTACCGGGT TGGACTCAAG ACGATAGTTA CCGGATAAGG CGCAGCGGTC GGGCTGAACG
     8221 GGGGGTTCGT GCACACAGCC CAGCTTGGAG CGAACGACCT ACACCGAACT GAGATACCTA
     8281 CAGCGTGAGC TATGAGAAAG CGCCACGCTT CCCGAAGGGA GAAAGGCGGA CAGGTATCCG
     8341 GTAAGCGGCA GGGTCGGAAC AGGAGAGCGC ACGAGGGAGC TTCCAGGGGG AAACGCCTGG
     8401 TATCTTTATA GTCCTGTCGG GTTTCGCCAC CTCTGACTTG AGCGTCGATT TTTGTGATGC
     8461 TCGTCAGGGG GGCGGAGCCT ATGGAAAAAC GCCAGCAACG CGGCCTTTTT ACGGTTCCTG
     8521 GCCTTTTGCT GGCCTTTTGC TCACATGTTC TTTCCTGCGG TACCC 
//
