# Supplementary material for: Sterol interactions influence the function of Wsc sensors
Source: J Lipid Res. 2023 Nov 2;64(12):100466. doi: 10.1016/j.jlr.2023.100466 (PMC10722382; doi:10.1016/j.jlr.2023.100466)
Supplement: pAEA462_pPpKC2_his4-PWsc3-Wsc3-mNG.gb [file mmc7.zip › jlr_100466_pAEA462_pPpKC2_his4-PWsc3-Wsc3-mNG_mmc7.gb]

LOCUS       pPpKC2_his4_PWsc        8983 bp ds-DNA     circular     10-DEC-2021
SOURCE      
  ORGANISM  
COMMENT     VNTNAME|pPpKC2|
COMMENT     VNTAUTHORNAME|Mudassar Ahmad|
COMMENT     VNTAUTHOREML|mudassar.ahmad@student.tugraz.at|
COMMENT     VNTEXTCHREPL|Bacteria
COMMENT     ApEinfo:methylated:1
FEATURES             Location/Qualifiers
     terminator      3230..3564
                     /vntifkey="43"
                     /locus_tag="Aox1\Terminator"
                     /label="Aox1\Terminator"
                     /ApEinfo_label="Aox1\Terminator"
                     /ApEinfo_fwdcolor="#9d1b1c"
                     /ApEinfo_revcolor="#9d1b1c"
                     /ApEinfo_graphicformat="arrow_data {{0 1 2 0 0 -1} {} 0}
                     width 5 offset 0"
     misc_feature    4148..4217
                     /locus_tag="Pp PRP18"
                     /label="Pp PRP18"
                     /ApEinfo_label="Pp PRP18"
                     /ApEinfo_fwdcolor="cyan"
                     /ApEinfo_revcolor="green"
                     /ApEinfo_graphicformat="arrow_data {{0 1 2 0 0 -1} {} 0}
                     width 5 offset 0"
     CDS             1958..3226
                     /vntifkey="4"
                     /locus_tag="FLP\Recombinase"
                     /label="FLP\Recombinase"
                     /ApEinfo_label="FLP\Recombinase"
                     /ApEinfo_fwdcolor="#e9d024"
                     /ApEinfo_revcolor="#e9d024"
                     /ApEinfo_graphicformat="arrow_data {{0 1 2 0 0 -1} {} 0}
                     width 5 offset 0"
     misc_feature    4471..5586
                     /locus_tag="Pp Wsc3"
                     /label="Pp Wsc3"
                     /ApEinfo_label="Pp Wsc3"
                     /ApEinfo_fwdcolor="#ffff80"
                     /ApEinfo_revcolor="green"
                     /ApEinfo_graphicformat="arrow_data {{0 1 2 0 0 -1} {} 0}
                     width 5 offset 0"
     misc_feature    6886..7092
                     /locus_tag="BIK1"
                     /label="BIK1"
                     /ApEinfo_label="BIK1"
                     /ApEinfo_fwdcolor="#ff80ff"
                     /ApEinfo_revcolor="green"
                     /ApEinfo_graphicformat="arrow_data {{0 1 2 0 0 -1} {} 0}
                     width 5 offset 0"
     splicing_signal 1..34
                     /vntifkey="38"
                     /locus_tag="FRT"
                     /label="FRT"
                     /ApEinfo_label="FRT"
                     /ApEinfo_fwdcolor="pink"
                     /ApEinfo_revcolor="pink"
                     /ApEinfo_graphicformat="arrow_data {{0 1 2 0 0 -1} {} 0}
                     width 5 offset 0"
     splicing_signal 984..1017
                     /vntifkey="38"
                     /locus_tag="FRT(1)"
                     /label="FRT(1)"
                     /ApEinfo_label="FRT"
                     /ApEinfo_fwdcolor="pink"
                     /ApEinfo_revcolor="pink"
                     /ApEinfo_graphicformat="arrow_data {{0 1 2 0 0 -1} {} 0}
                     width 5 offset 0"
     misc_feature    6727..6760
                     /locus_tag="Cre Lox remaining part"
                     /label="Cre Lox remaining part"
                     /ApEinfo_label="Cre Lox remaining part"
                     /ApEinfo_fwdcolor="cyan"
                     /ApEinfo_revcolor="green"
                     /ApEinfo_graphicformat="arrow_data {{0 1 2 0 0 -1} {} 0}
                     width 5 offset 0"
     promoter        1018..1957
                     /vntifkey="29"
                     /locus_tag="Aox1\Promoter"
                     /label="Aox1\Promoter"
                     /ApEinfo_label="Aox1\Promoter"
                     /ApEinfo_fwdcolor="#346ee0"
                     /ApEinfo_revcolor="#346ee0"
                     /ApEinfo_graphicformat="arrow_data {{0 1 2 0 0 -1} {} 0}
                     width 5 offset 0"
     misc_feature    5562..5581
                     /locus_tag="sgRNA rev 2"
                     /label="sgRNA rev 2"
                     /ApEinfo_label="sgRNA rev 2"
                     /ApEinfo_fwdcolor="#808080"
                     /ApEinfo_revcolor="green"
                     /ApEinfo_graphicformat="arrow_data {{0 1 2 0 0 -1} {} 0}
                     width 5 offset 0"
     terminator      6441..6720
                     /vntifkey="43"
                     /locus_tag="Arg4\Terminator"
                     /label="Arg4\Terminator"
                     /ApEinfo_label="Arg4\Terminator"
                     /ApEinfo_fwdcolor="#9d1b1c"
                     /ApEinfo_revcolor="#9d1b1c"
                     /ApEinfo_graphicformat="arrow_data {{0 1 2 0 0 -1} {} 0}
                     width 5 offset 0"
     misc_feature    5559..5559
                     /locus_tag="could be T and N would stay..."
                     /label="could be T and N would stay..."
                     /ApEinfo_label="could be T and N would stay..."
                     /ApEinfo_fwdcolor="cyan"
                     /ApEinfo_revcolor="green"
                     /ApEinfo_graphicformat="arrow_data {{0 1 2 0 0 -1} {} 0}
                     width 5 offset 0"
     misc_feature    48..970
                     /vntifkey="21"
                     /locus_tag="Stuffer"
                     /label="Stuffer"
                     /ApEinfo_label="Stuffer"
                     /ApEinfo_fwdcolor="#7eff74"
                     /ApEinfo_revcolor="#7eff74"
                     /ApEinfo_graphicformat="arrow_data {{0 1 2 0 0 -1} {} 0}
                     width 5 offset 0"
     CDS             7303..8163
                     /vntifkey="4"
                     /locus_tag="Amp\(Beta-lactamase)"
                     /label="Amp\(Beta-lactamase)"
                     /ApEinfo_label="Amp\(Beta-lactamase)"
                     /ApEinfo_fwdcolor="#e9d024"
                     /ApEinfo_revcolor="#e9d024"
                     /ApEinfo_graphicformat="arrow_data {{0 1 2 0 0 -1} {} 0}
                     width 5 offset 0"
     rep_origin      8334..8922
                     /vntifkey="33"
                     /locus_tag="PUC\ori\(pBR322)"
                     /label="PUC\ori\(pBR322)"
                     /ApEinfo_label="PUC\ori\(pBR322)"
                     /ApEinfo_fwdcolor="#999999"
                     /ApEinfo_revcolor="#999999"
                     /ApEinfo_graphicformat="arrow_data {{0 1 2 0 0 -1} {} 0}
                     width 5 offset 0"
     misc_feature    3575..4019
                     /locus_tag="RTT103"
                     /label="RTT103"
                     /ApEinfo_label="RTT103"
                     /ApEinfo_fwdcolor="#ffff80"
                     /ApEinfo_revcolor="green"
                     /ApEinfo_graphicformat="arrow_data {{0 1 2 0 0 -1} {} 0}
                     width 5 offset 0"
     misc_feature    4142..4147
                     /locus_tag="SalI"
                     /label="SalI"
                     /ApEinfo_label="SalI"
                     /ApEinfo_fwdcolor="#ff0000"
                     /ApEinfo_revcolor="green"
                     /ApEinfo_graphicformat="arrow_data {{0 1 2 0 0 -1} {} 0}
                     width 5 offset 0"
     misc_feature    6421..6428
                     /locus_tag="NotI"
                     /label="NotI"
                     /ApEinfo_label="NotI"
                     /ApEinfo_fwdcolor="#ff0000"
                     /ApEinfo_revcolor="green"
                     /ApEinfo_graphicformat="arrow_data {{0 1 2 0 0 -1} {} 0}
                     width 5 offset 0"
     misc_feature    6429..6434
                     /locus_tag="NdeI"
                     /label="NdeI"
                     /ApEinfo_label="NdeI"
                     /ApEinfo_fwdcolor="#ff0000"
                     /ApEinfo_revcolor="green"
                     /ApEinfo_graphicformat="arrow_data {{0 1 2 0 0 -1} {} 0}
                     width 5 offset 0"
     misc_feature    6418..6420
                     /locus_tag="Pp Wsc3(1)"
                     /label="Pp Wsc3(1)"
                     /ApEinfo_label="Pp Wsc3"
                     /ApEinfo_fwdcolor="#ffff80"
                     /ApEinfo_revcolor="green"
                     /ApEinfo_graphicformat="arrow_data {{0 1 2 0 0 -1} {} 0}
                     width 5 offset 0"
     misc_feature    6407..6417
                     /locus_tag="HAx3"
                     /label="HAx3"
                     /ApEinfo_label="HAx3"
                     /ApEinfo_fwdcolor="#ff80ff"
                     /ApEinfo_revcolor="green"
                     /ApEinfo_graphicformat="arrow_data {{0 1 2 0 0 -1} {} 0}
                     width 5 offset 0"
     misc_feature    6395..6400
                     /locus_tag="NdeI(1)"
                     /label="NdeI(1)"
                     /ApEinfo_label="NdeI"
                     /ApEinfo_fwdcolor="#ffff80"
                     /ApEinfo_revcolor="green"
                     /ApEinfo_graphicformat="arrow_data {{0 1 2 0 0 -1} {} 0}
                     width 5 offset 0"
     misc_feature    5599..5604
                     /locus_tag="SacII"
                     /label="SacII"
                     /ApEinfo_label="SacII"
                     /ApEinfo_fwdcolor="#ff0000"
                     /ApEinfo_revcolor="green"
                     /ApEinfo_graphicformat="arrow_data {{0 1 2 0 0 -1} {} 0}
                     width 5 offset 0"
     misc_feature    6328..6406
                     /locus_tag="HAx3(1)"
                     /label="HAx3(1)"
                     /ApEinfo_label="HAx3"
                     /ApEinfo_fwdcolor="#ff80ff"
                     /ApEinfo_revcolor="green"
                     /ApEinfo_graphicformat="arrow_data {{0 1 2 0 0 -1} {} 0}
                     width 5 offset 0"
     misc_feature    5587..5598
                     /locus_tag="GSGS"
                     /label="GSGS"
                     /ApEinfo_label="GSGS"
                     /ApEinfo_fwdcolor="#80ff80"
                     /ApEinfo_revcolor="green"
                     /ApEinfo_graphicformat="arrow_data {{0 1 2 0 0 -1} {} 0}
                     width 5 offset 0"
     misc_feature    6310..6327
                     /locus_tag="GSGS(1)"
                     /label="GSGS(1)"
                     /ApEinfo_label="GSGS"
                     /ApEinfo_fwdcolor="#80ff80"
                     /ApEinfo_revcolor="green"
                     /ApEinfo_graphicformat="arrow_data {{0 1 2 0 0 -1} {} 0}
                     width 5 offset 0"
     misc_feature    5605..6309
                     /locus_tag="mNeon"
                     /label="mNeon"
                     /ApEinfo_label="mNeon"
                     /ApEinfo_fwdcolor="#ff8000"
                     /ApEinfo_revcolor="green"
                     /ApEinfo_graphicformat="arrow_data {{0 1 2 0 0 -1} {} 0}
                     width 5 offset 0"
ORIGIN
        1 gaagttccta tactttctag agaataggaa cttcggccga tcaggcccaa cttactccaa
       61 ccttctacga taactcttgt cctaatgtgt ccaacatcgt tagagacacc attgtcaatg
      121 aattgagatc agatccacgt attgctgcat ctatcttgag acttcacttt catgactgct
      181 tcgtcaacgg ttgtgatgct tccatcttgc tggacaacac tacctctttc agaactgaga
      241 aggacgcttt cggtaatgcc aactctgcta gaggatttcc agtcattgac agaatgaagg
      301 ctgccgttga atctgcatgt cctagaactg tgtcatgtgc tgaccttctg actattgccg
      361 ctcagcaatc tgttacctta gctggtggac catcctggag agttccattg ggtcgtagag
      421 actcccttca agcctttctg gaccttgcaa atgctaactt gcctgctcca ttctttacct
      481 tacctcaatt gaaagactct ttcagaaacg ttggtcttaa cagatcatcc gacttggttg
      541 ccttatctgg aggtcacacc tttggtaaga accaatgtag attcatcatg gatcgtctgt
      601 acaacttctc taacaccggt ttgccagatc ctactctgaa caccacttac ttgcaaacct
      661 taagaggttt gtgcccactt aacggaaatc tgtctgctct ggttgacttc gatttgcgta
      721 ctcctaccat cttcgacaac aagtactatg tcaacttgga ggaacagaag ggtcttatcc
      781 aatctgacca ggagttgttc tcctctccta acgctactga taccattcca ttggtgagat
      841 ccttcgcaaa ctccactcaa accttcttta acgctttcgt cgaggcaatg gacagaatgg
      901 gtaacattac tcctttgacc ggtactcaag gacagattag attgaactgc cgtgttgtca
      961 actctaactc ggccactagg gccgaagttc ctatactttc tagagaatag gaacttcaga
     1021 tctaacatcc aaagacgaaa ggttgaatga aacctttttg ccatccgaca tccacaggtc
     1081 cattctcaca cataagtgcc aaacgcaaca ggaggggata cactagcagc agaccgttgc
     1141 aaacgcagga cctccactcc tcttctcctc aacacccact tttgccatcg aaaaaccagc
     1201 ccagttattg ggcttgattg gagctcgctc attccaattc cttctattag gctactaaca
     1261 ccatgacttt attagcctgt ctatcctggc ccccctggcg aggttcatgt ttgtttattt
     1321 ccgaatgcaa caagctccgc attacacccg aacatcactc cagatgaggg ctttctgagt
     1381 gtggggtcaa atagtttcat gttccccaaa tggcccaaaa ctgacagttt aaacgctgtc
     1441 ttggaaccta atatgacaaa agcgtgatct catccaagat gaactaagtt tggttcgttg
     1501 aaatgctaac ggccagttgg tcaaaaagaa acttccaaaa gtcggcatac cgtttgtctt
     1561 gtttggtatt gattgacgaa tgctcaaaaa taatctcatt aatgcttagc gcagtctctc
     1621 tatcgcttct gaaccccggt gcacctgtgc cgaaacgcaa atggggaaac acccgctttt
     1681 tggatgatta tgcattgtct ccacattgta tgcttccaag attctggtgg gaatactgct
     1741 gatagcctaa cgttcatgat caaaatttaa ctgttctaac ccctacttga cagcaatata
     1801 taaacagaag gaagctgccc tgtcttaaac cttttttttt atcatcatta ttagcttact
     1861 ttcataattg cgactggttc caattgacaa gcttttgatt ttaacgactt ttaacgacaa
     1921 cttgagaaga tcaaaaaaca actaattatt cgaaacgatg ccacaatttg atatattatg
     1981 taaaacacca cctaaggtgc ttgttcgtca gtttgtggaa aggtttgaaa gaccttcagg
     2041 tgagaaaata gcattatgtg ctgctgaact aacctattta tgttggatga ttacacataa
     2101 cggaacagca atcaagagag ccacattcat gagctataat actatcataa gcaattcgct
     2161 gagtttcgat attgtcaata aatcactcca gtttaaatac aagacgcaaa aagcaacaat
     2221 tctggaagcc tcattaaaga aattgattcc tgcttgggaa tttacaatta ttccttacta
     2281 tggacaaaaa catcaatctg atatcactga tattgtaagt agtttgcaat tacagttcga
     2341 atcatcggaa gaagcagata agggaaatag ccacagtaaa aaaatgctta aagcacttct
     2401 aagtgagggt gaaagcatct gggagatcac tgagaaaata ctaaattcgt ttgagtatac
     2461 ttcgagattt acaaaaacaa aaactttata ccaattcctc ttcctagcta ctttcatcaa
     2521 ttgtggaaga ttcagcgata ttaagaacgt tgatccgaaa tcatttaagt tagtccaaaa
     2581 taagtatttg ggagtaataa tccagtgttt agtgacagag acaaagacaa gcgttagtag
     2641 gcacatatac ttctttagcg caaggggtag gatcgatcca cttgtatatt tggatgaatt
     2701 tttgaggaac tctgaaccag tcctaaaacg agtaaatagg accggcaatt cttcaagcaa
     2761 taaacaggaa taccaattat taaaagataa cttagtcaga tcgtacaata aagctttgaa
     2821 gaaaaatgcg ccttattcaa tctttgctat aaaaaatggc ccaaaatctc acattggaag
     2881 acatttgatg acctcatttc tttcaatgaa gggcctaacg gagttgacta atgttgtggg
     2941 aaattggagc gataagcgtg cttctgccgt ggccaggaca acgtatactc atcagataac
     3001 agcaatacct gatcactact tcgcactagt ttctcggtac tatgcatacg atccaatatc
     3061 aaaggaaatg atagcattga aggatgagac taatccaatt gaggagtggc agcatataga
     3121 acagctaaag ggtagtgctg aaggaagcat acgatacccc gcatggaatg ggataatatc
     3181 acaggaggta ctagactacc tttcatccta cataaataga cgcatataag ttttagcctt
     3241 agacatgact gttcctcagt tcaagttggg cacttacgag aagaccggtc ttgctagatt
     3301 ctaatcaaga ggatgtcaga atgccatttg cctgagagat gcaggcttca tttttgatac
     3361 ttttttattt gtaacctata tagtatagga ttttttttgt cattttgttt cttctcgtac
     3421 gagcttgctc ctgatcagcc tatctcgcag ctgatgaata tcttgtggta ggggtttggg
     3481 aaaatcattc gagtttgatg tttttcttgg tatttcccac tcctcttcag agtacagaag
     3541 attaagtgag accttcgttt gtgcggatcc ATTTAAATGA GCTGAAGAAA CTGATTCAAG
     3601 TCCAAGAGTC GTGGATTACG AAAGATGCAG AGTCTTCGGG TTCTCTGGAT GAGAAACTTG
     3661 CCACAGTTCA GCAGAAAGAA TCAGAGTTGA AAGAATTCAT AAACGATGTA GAAGAAGAAG
     3721 ATGGTGTACC TCAATATGCC GCTTCAAGTG ATGAAGAAGG CGACGAAAAT GTGTCAAAAA
     3781 AGAGAAAAAT GGAGAGCCCA CCAACTGAAA CAGTTGATTC TGGCGAACAG CCAACTAACC
     3841 CAGTCCACCC TCAGCTTTCC TCCATCTTAG AGAGTCTATC TAGAACAACT GGACTAACAC
     3901 CAGAACCTGC TTCTACTTCG GACGAGTCAG CAACAGCAAC GCAGAAGCAA GATGAAACAC
     3961 CTGTTTCTTC ATCTATAAAT CCTGCTCTAG CCAGTTTGCT GTCCAAACTT AACGGTTAAT
     4021 TCTTAATGTC TTCCCCAATC ACTTGAGTAC GAACTATGTA TTATATAATC AGGCATCTTT
     4081 TCTTTTTTTC TTTTTTTTTT TGTCTCTCGC TTGGATCCCA ACACCATATT TCAGATCTCC
     4141 TGTCGACCAG TCTAAATATG ACAAGCGAAC TAATCATCAA TCGACCATTT TCCCTTGAAA
     4201 CAATGGCATT ACTGTAAACT GTTGAGAGAG TTGTTTCATG TATTAGATGC CTATGTGCTG
     4261 CTGTAAGGAA AGACCCAGCA TTCCTCCCAG GCTAATTCGC GTGCTCGGCC TAGACTCCTT
     4321 CTAACTTTCG ATTCATGCGC CCCACCTTAT CTTACGTTTT CAAGGGTAAA CACGGTAGGC
     4381 ACGCATCGTG CATCCGCCAA TGTTTGACAA TTTTGATTTT TTTTTAAACG AATTTCATCA
     4441 ACAAATCACA TTACTGAGAA CTTAAACACC ATGACCAAGT TTATATTGAT ATTGGCATTG
     4501 GTGAGTAGGG TGTTTGCGGC AACGTACAAC TACTATGGTT GTTTTGCTTC TTCCTCTGTG
     4561 AACTCTTTGA CGTCTCGGGG GACCTACCAG TTTCAGTCAA CTTCATATTG TAGGGAGGAA
     4621 TGCGGAGACA CTGATGTTGC AGCTATGTCG GGAGGAAATG CTTGCTTTTG TGGAAGCTCT
     4681 GTACCATCAT CTTCAGATAA AGTGAGTGAG TCATTTTGCA ACGAACCTTG TGATGGTTAT
     4741 CCTCTGGAAA TATGTGGAGG GACAAATTAT TTGTCTGTTT ATGTGAACGA GGATGCCGAT
     4801 GACGATGATG ATGATGATGA CGATGATGAC GAAACGACCT CTTCCACATC TTCCACTTCA
     4861 TCATCCTCAT CGAGTTCTTC GAGTTCTTCA ACTTCTTCAA CCACATCGAC GTCTTCATTC
     4921 ACATCCCGAA CGTCTTCATC GTTGACGACA GCATCGAGCA CTTCAAGCTC GTCATCGTCT
     4981 TCTTCGTCAA CCAATTCCCC TTCACCTACT TCATCTGCAT CATCATCAAC GACATCATCA
     5041 TCATCATCCC AACAGGTGTC TGTCATAATA GTTACAACAT CAGCTGAAAG AAGTGGGTCT
     5101 GTTGAGGTCG TAACTACAGT CATTACAGCA TTAGATAATT CTCAGGAAAC AGGTTCGTCC
     5161 AGCTCGTCCA ATTCTGATTC AACAGCAAAC AGAGGCAGCA ATTCTGGCTC ATCTTTAAGT
     5221 AAAGGTGCAA TTGCAGGTAC CGTTATCGGA TCTGTCATTG GTGGTGTCTT GATAATAGTT
     5281 GCACTTGCAT TTTGGTGGTG GAGAAGACGT AAATCCGATA TTGAATCTGA TCTCGAGGCA
     5341 GATAATGAAA AGAAAGAAGC TGCAGTGAGC GACTTTGTAA GAAGTTACGC TGTCCCTCCA
     5401 TCTCATGTTG CCGTTACTGA CCCGTCAACA GAGAATGATC AGGTTTCATT AAGGCCGAAC
     5461 AACGCCCTGA CAAGAAGGTT TAGTCATGGA TCACTCCCGG ATGTAACTCA GGATAGTTAT
     5521 GATCCCTCTC CAGGTCTTGG TGGACTCAGA ATTATAAACC CAGACAACCC CACAGATGAT
     5581 GAAGTTGGTT CTGGATCCCC GCGGGTGAGC AAGGGCGAGG AGGATAACAT GGCCTCTCTC
     5641 CCAGCGACAC ATGAGTTACA CATCTTTGGC TCCATCAACG GTGTGGACTT TGACATGGTG
     5701 GGTCAGGGCA CCGGCAATCC AAATGATGGT TATGAGGAGT TAAACCTGAA GTCCACCAAG
     5761 GGTGACCTCC AGTTCTCCCC CTGGATTCTG GTCCCTCATA TCGGGTATGG CTTCCATCAG
     5821 TACCTGCCCT ACCCTGACGG GATGTCGCCT TTCCAGGCCG CCATGGTAGA TGGCTCCGGA
     5881 TACCAAGTCC ATCGCACAAT GCAGTTTGAA GATGGTGCCT CCCTTACTGT TAACTACCGC
     5941 TACACCTACG AGGGAAGCCA CATCAAAGGA GAGGCCCAGG TGAAGGGGAC TGGTTTCCCT
     6001 GCTGACGGTC CTGTGATGAC CAACTCGCTG ACCGCTGCGG ACTGGTGCAG GTCGAAGAAG
     6061 ACTTACCCCA ACGACAAAAC CATCATCAGT ACCTTTAAGT GGAGTTACAC CACTGGAAAT
     6121 GGCAAGCGCT ACCGGAGCAC TGCGCGGACC ACCTACACCT TTGCCAAGCC AATGGCGGCT
     6181 AACTATCTGA AGAACCAGCC GATGTACGTG TTCCGTAAGA CGGAGCTCAA GCACTCCAAG
     6241 ACCGAGCTCA ACTTCAAGGA GTGGCAAAAG GCCTTTACCG ATGTGATGGG CATGGACGAG
     6301 CTGTACAAGA GCGGTTCTGG TTCCGGGTAC CCATACGATG TTCCTGACTA TGCGGGCTAT
     6361 CCCTATGACG TCCCGGACTA TGCAGGATCC TATCCATACG ACGTTCCAGA TTACGCTTAA
     6421 GCGGCCGCCA TATGctgcag tatactgagt ttgttaatga tacaataaac tgttatagta
     6481 catacaattg aaactctctt atctatactg ggggaccttc tcgcagaatg gtataaatat
     6541 ctactaactg actgtcgtac ggcctagggg tctcttcttc gattatttgc aggtcggaac
     6601 atccttcgtc tgatgcggat ctcctgagac aaagttcacg ggtatctagt attctatcag
     6661 cataaatgga ggacctttct aaactaaact ttgaatcgtc tccagcagca tcctcgcatt
     6721 ggtaccGAAG TTCCTATACT TTCTAGAGAA TAGGAACTTC TTATTTAGAG ATTTTAACTT
     6781 ACATTTAGAT TCGATAGATC TAACCGGCAT CTAACATCCA GTGTTTCTAA TCTAGTGAAT
     6841 CGAGATCAAG TCTCACTCTG AACATAATAA ATAAGGTCTA ACCCCATGGA ATTACATGTC
     6901 CCCTTGGGTT CTGAGATTGT CTTACCCGGT GGGGAAAGAG CCATACTCAA GTTCGTAGGA
     6961 AATGTGGAGT CAAAGTCTGG GATTTTTGCT GGTGTTGAAC TGATTGGTCA AATGAGTGGA
     7021 AAAGGAAAGA ATTCTGGAGA GTTTAAGAAC GTGCAGTACT TTACCACCAA AGTCCCTAAT
     7081 TCAGGCATAT TTAAATggta ccgacgaaag ggcctcgtga tacgcctatt tttataggtt
     7141 aatgtcatga taataatggt ttcttagacg tcaggtggca cttttcgggg aaatgtgcgc
     7201 ggaaccccta tttgtttatt tttctaaata cattcaaata tgtatccgct catgagacaa
     7261 taaccctgat aaatgcttca ataatattga aaaaggaaga gtatgagtat tcaacatttc
     7321 cgtgtcgccc ttattccctt ttttgcggca ttttgccttc ctgtttttgc tcacccagaa
     7381 acgctggtga aagtaaaaga tgctgaagat cagttgggtg cacgagtggg ttacatcgaa
     7441 ctggatctca acagcggtaa gatccttgag agttttcgcc ccgaagaacg ttttccaatg
     7501 atgagcactt ttaaagttct gctatgtggc gcggtattat cccgtattga cgccgggcaa
     7561 gagcaactcg gtcgccgcat acactattct cagaatgact tggttgagta ctcaccagtc
     7621 acagaaaagc atcttacgga tggcatgaca gtaagagaat tatgcagtgc tgccataacc
     7681 atgagtgata acactgcggc caacttactt ctgacaacga tcggaggacc gaaggagcta
     7741 accgcttttt tgcacaacat gggggatcat gtaactcgcc ttgatcgttg ggaaccggag
     7801 ctgaatgaag ccataccaaa cgacgagcgt gacaccacga tgcctgtagc aatggcaaca
     7861 acgttgcgca aactattaac tggcgaacta cttactctag cttcccggca acaattaata
     7921 gactggatgg aggcggataa agttgcagga ccacttctgc gctcggccct tccggctggc
     7981 tggtttattg ctgataaatc tggagccggt gagcgtgggt ctcgcggtat cattgcagca
     8041 ctggggccag atggtaagcc ctcccgtatc gtagttatct acacgacggg gagtcaggca
     8101 actatggatg aacgaaatag acagatcgct gagataggtg cctcactgat taagcattgg
     8161 taactgtcag accaagttta ctcatatata ctttagattg atttaaaact tcatttttaa
     8221 tttaaaagga tctaggtgaa gatccttttt gataatctca tgaccaaaat cccttaacgt
     8281 gagttttcgt tccactgagc gtcagacccc gtagaaaaga tcaaaggatc ttcttgagat
     8341 cctttttttc tgcgcgtaat ctgctgcttg caaacaaaaa aaccaccgct accagcggtg
     8401 gtttgtttgc cggatcaaga gctaccaact ctttttccga aggtaactgg cttcagcaga
     8461 gcgcagatac caaatactgt tcttctagtg tagccgtagt taggccacca cttcaagaac
     8521 tctgtagcac cgcctacata cctcgctctg ctaatcctgt taccagtggc tgctgccagt
     8581 ggcgataagt cgtgtcttac cgggttggac tcaagacgat agttaccgga taaggcgcag
     8641 cggtcgggct gaacgggggg ttcgtgcaca cagcccagct tggagcgaac gacctacacc
     8701 gaactgagat acctacagcg tgagctatga gaaagcgcca cgcttcccga agggagaaag
     8761 gcggacaggt atccggtaag cggcagggtc ggaacaggag agcgcacgag ggagcttcca
     8821 gggggaaacg cctggtatct ttatagtcct gtcgggtttc gccacctctg acttgagcgt
     8881 cgatttttgt gatgctcgtc aggggggcgg agcctatgga aaaacgccag caacgcggcc
     8941 tttttacggt tcctggcctt ttgctggcct tttgctcaca tgt 
//
