# Supplementary material for: Sterol interactions influence the function of Wsc sensors
Source: J Lipid Res. 2023 Nov 2;64(12):100466. doi: 10.1016/j.jlr.2023.100466 (PMC10722382; doi:10.1016/j.jlr.2023.100466)
Supplement: pLB142_pPpKC3 Wsc2-mNG-3HA.gb [file mmc8.zip › jlr_100466_pLB142_pPpKC3 Wsc2-mNG-3HA_mmc8.gb]

LOCUS       pPpKC3_Wsc2_mNG_       13413 bp ds-DNA     circular     10-JAN-2019
SOURCE      
  ORGANISM  
COMMENT     VNTNAME|pPpKC3|
COMMENT     VNTAUTHORNAME|Mudassar Ahmad|
COMMENT     VNTAUTHOREML|mudassar.ahmad@student.tugraz.at|
COMMENT     VNTEXTCHREPL|Bacteria
COMMENT     ApEinfo:methylated:1
FEATURES             Location/Qualifiers
     terminator      3230..3574
                     /vntifkey="43"
                     /locus_tag="Aox1\TT"
                     /label="Aox1\TT"
                     /ApEinfo_label="Aox1\TT"
                     /ApEinfo_fwdcolor="#9d1b1c"
                     /ApEinfo_revcolor="#9d1b1c"
                     /ApEinfo_graphicformat="arrow_data {{0 1 2 0 0 -1} {} 0}
                     width 5 offset 0"
     misc_feature    3575..4114
                     /locus_tag="Pp PRP18"
                     /label="Pp PRP18"
                     /ApEinfo_label="Pp PRP18"
                     /ApEinfo_fwdcolor="cyan"
                     /ApEinfo_revcolor="green"
                     /ApEinfo_graphicformat="arrow_data {{0 1 2 0 0 -1} {} 0}
                     width 5 offset 0"
     CDS             1958..3226
                     /vntifkey="4"
                     /locus_tag="FLP\Recombinase"
                     /label="FLP\Recombinase"
                     /ApEinfo_label="FLP\Recombinase"
                     /ApEinfo_fwdcolor="#e9d024"
                     /ApEinfo_revcolor="#e9d024"
                     /ApEinfo_graphicformat="arrow_data {{0 1 2 0 0 -1} {} 0}
                     width 5 offset 0"
     misc_feature    5664..6806
                     /locus_tag="Pp Wsc2"
                     /label="Pp Wsc2"
                     /ApEinfo_label="Pp Wsc2"
                     /ApEinfo_fwdcolor="#ff8040"
                     /ApEinfo_revcolor="green"
                     /ApEinfo_graphicformat="arrow_data {{0 1 2 0 0 -1} {} 0}
                     width 5 offset 0"
     splicing_signal 1..34
                     /vntifkey="38"
                     /locus_tag="FRT"
                     /label="FRT"
                     /ApEinfo_label="FRT"
                     /ApEinfo_fwdcolor="pink"
                     /ApEinfo_revcolor="pink"
                     /ApEinfo_graphicformat="arrow_data {{0 1 2 0 0 -1} {} 0}
                     width 5 offset 0"
     misc_feature    10756..10854
                     /locus_tag="Pp Wsc2(1)"
                     /label="Pp Wsc2(1)"
                     /ApEinfo_label="Pp Wsc2"
                     /ApEinfo_fwdcolor="#ff8040"
                     /ApEinfo_revcolor="green"
                     /ApEinfo_graphicformat="arrow_data {{0 1 2 0 0 -1} {} 0}
                     width 5 offset 0"
     misc_feature    6686..6705
                     /locus_tag="sgRNA binding 1"
                     /label="sgRNA binding 1"
                     /ApEinfo_label="sgRNA binding 1"
                     /ApEinfo_fwdcolor="#c0c0c0"
                     /ApEinfo_revcolor="green"
                     /ApEinfo_graphicformat="arrow_data {{0 1 2 0 0 -1} {} 0}
                     width 5 offset 0"
     splicing_signal 984..1017
                     /vntifkey="38"
                     /locus_tag="FRT(1)"
                     /label="FRT(1)"
                     /ApEinfo_label="FRT"
                     /ApEinfo_fwdcolor="pink"
                     /ApEinfo_revcolor="pink"
                     /ApEinfo_graphicformat="arrow_data {{0 1 2 0 0 -1} {} 0}
                     width 5 offset 0"
     misc_feature    6707..6707
                     /locus_tag="could be A and Q stays..."
                     /label="could be A and Q stays..."
                     /ApEinfo_label="could be A and Q stays..."
                     /ApEinfo_fwdcolor="cyan"
                     /ApEinfo_revcolor="green"
                     /ApEinfo_graphicformat="arrow_data {{0 1 2 0 0 -1} {} 0}
                     width 5 offset 0"
     gene            10893..11532
                     /locus_tag="Pp ALG11 rc"
                     /label="Pp ALG11 rc"
                     /ApEinfo_label="Pp ALG11 rc"
                     /ApEinfo_fwdcolor="#008000"
                     /ApEinfo_revcolor="#008000"
                     /ApEinfo_graphicformat="arrow_data {{0 1 2 0 0 -1} {} 0}
                     width 5 offset 0"
     misc_feature    5459..5478
                     /locus_tag="sgRNA rev 2"
                     /label="sgRNA rev 2"
                     /ApEinfo_label="sgRNA rev 2"
                     /ApEinfo_fwdcolor="#808080"
                     /ApEinfo_revcolor="green"
                     /ApEinfo_graphicformat="arrow_data {{0 1 2 0 0 -1} {} 0}
                     width 5 offset 0"
     promoter        1018..1957
                     /vntifkey="29"
                     /locus_tag="Aox1\Promoter"
                     /label="Aox1\Promoter"
                     /ApEinfo_label="Aox1\Promoter"
                     /ApEinfo_fwdcolor="#346ee0"
                     /ApEinfo_revcolor="#346ee0"
                     /ApEinfo_graphicformat="arrow_data {{0 1 2 0 0 -1} {} 0}
                     width 5 offset 0"
     misc_feature    5456..5456
                     /locus_tag="could be T and N would stay..."
                     /label="could be T and N would stay..."
                     /ApEinfo_label="could be T and N would stay..."
                     /ApEinfo_fwdcolor="cyan"
                     /ApEinfo_revcolor="green"
                     /ApEinfo_graphicformat="arrow_data {{0 1 2 0 0 -1} {} 0}
                     width 5 offset 0"
     terminator      10470..10749
                     /vntifkey="43"
                     /locus_tag="Arg4\Terminator"
                     /label="Arg4\Terminator"
                     /ApEinfo_label="Arg4\Terminator"
                     /ApEinfo_fwdcolor="#9d1b1c"
                     /ApEinfo_revcolor="#9d1b1c"
                     /ApEinfo_graphicformat="arrow_data {{0 1 2 0 0 -1} {} 0}
                     width 5 offset 0"
     misc_feature    48..970
                     /vntifkey="21"
                     /locus_tag="Stuffer"
                     /label="Stuffer"
                     /ApEinfo_label="Stuffer"
                     /ApEinfo_fwdcolor="#7eff74"
                     /ApEinfo_revcolor="#7eff74"
                     /ApEinfo_graphicformat="arrow_data {{0 1 2 0 0 -1} {} 0}
                     width 5 offset 0"
     CDS             11733..12593
                     /vntifkey="4"
                     /locus_tag="Amp\(Beta-lactamase)"
                     /label="Amp\(Beta-lactamase)"
                     /ApEinfo_label="Amp\(Beta-lactamase)"
                     /ApEinfo_fwdcolor="#e9d024"
                     /ApEinfo_revcolor="#e9d024"
                     /ApEinfo_graphicformat="arrow_data {{0 1 2 0 0 -1} {} 0}
                     width 5 offset 0"
     rep_origin      12764..13352
                     /vntifkey="33"
                     /locus_tag="PUC\ori\(pBR322)"
                     /label="PUC\ori\(pBR322)"
                     /ApEinfo_label="PUC\ori\(pBR322)"
                     /ApEinfo_fwdcolor="#999999"
                     /ApEinfo_revcolor="#999999"
                     /ApEinfo_graphicformat="arrow_data {{0 1 2 0 0 -1} {} 0}
                     width 5 offset 0"
     promoter        7675..7931
                     /vntifkey="29"
                     /locus_tag="Arg4\Promoter"
                     /label="Arg4\Promoter"
                     /ApEinfo_label="Arg4\Promoter"
                     /ApEinfo_fwdcolor="#346ee0"
                     /ApEinfo_revcolor="#346ee0"
                     /ApEinfo_graphicformat="arrow_data {{0 1 2 0 0 -1} {} 0}
                     width 5 offset 0"
     CDS             7932..10463
                     /vntifkey="4"
                     /locus_tag="His4"
                     /label="His4"
                     /ApEinfo_label="His4"
                     /ApEinfo_fwdcolor="#e9d024"
                     /ApEinfo_revcolor="#e9d024"
                     /ApEinfo_graphicformat="arrow_data {{0 1 2 0 0 -1} {} 0}
                     width 5 offset 0"
     misc_feature    4368..5486
                     /locus_tag="Pp Wsc3"
                     /label="Pp Wsc3"
                     /ApEinfo_label="Pp Wsc3"
                     /ApEinfo_fwdcolor="#ffff80"
                     /ApEinfo_revcolor="green"
                     /ApEinfo_graphicformat="arrow_data {{0 1 2 0 0 -1} {} 0}
                     width 5 offset 0"
     misc_feature    7638..7640
                     /locus_tag="Pp Wsc2(2)"
                     /label="Pp Wsc2(2)"
                     /ApEinfo_label="Pp Wsc2"
                     /ApEinfo_fwdcolor="#ff8040"
                     /ApEinfo_revcolor="green"
                     /ApEinfo_graphicformat="arrow_data {{0 1 2 0 0 -1} {} 0}
                     width 5 offset 0"
     misc_feature    6825..7529
                     /locus_tag="mNeon"
                     /label="mNeon"
                     /ApEinfo_label="mNeon"
                     /ApEinfo_fwdcolor="#008040"
                     /ApEinfo_revcolor="green"
                     /ApEinfo_graphicformat="arrow_data {{0 1 2 0 0 -1} {} 0}
                     width 5 offset 0"
     misc_feature    7627..7637
                     /locus_tag="HAx3"
                     /label="HAx3"
                     /ApEinfo_label="HAx3"
                     /ApEinfo_fwdcolor="#ff80ff"
                     /ApEinfo_revcolor="green"
                     /ApEinfo_graphicformat="arrow_data {{0 1 2 0 0 -1} {} 0}
                     width 5 offset 0"
     misc_feature    6807..6818
                     /locus_tag="GSGS"
                     /label="GSGS"
                     /ApEinfo_label="GSGS"
                     /ApEinfo_fwdcolor="#80ff80"
                     /ApEinfo_revcolor="green"
                     /ApEinfo_graphicformat="arrow_data {{0 1 2 0 0 -1} {} 0}
                     width 5 offset 0"
     misc_feature    7530..7547
                     /locus_tag="GSGS(1)"
                     /label="GSGS(1)"
                     /ApEinfo_label="GSGS"
                     /ApEinfo_fwdcolor="#80ff80"
                     /ApEinfo_revcolor="green"
                     /ApEinfo_graphicformat="arrow_data {{0 1 2 0 0 -1} {} 0}
                     width 5 offset 0"
     misc_feature    7615..7620
                     /locus_tag="NdeI"
                     /label="NdeI"
                     /ApEinfo_label="NdeI"
                     /ApEinfo_fwdcolor="#ffff80"
                     /ApEinfo_revcolor="green"
                     /ApEinfo_graphicformat="arrow_data {{0 1 2 0 0 -1} {} 0}
                     width 5 offset 0"
     misc_feature    7548..7626
                     /locus_tag="HAx3(1)"
                     /label="HAx3(1)"
                     /ApEinfo_label="HAx3"
                     /ApEinfo_fwdcolor="#ff80ff"
                     /ApEinfo_revcolor="green"
                     /ApEinfo_graphicformat="arrow_data {{0 1 2 0 0 -1} {} 0}
                     width 5 offset 0"
     misc_feature    6819..6824
                     /locus_tag="SacII"
                     /label="SacII"
                     /ApEinfo_label="SacII"
                     /ApEinfo_fwdcolor="#ff0000"
                     /ApEinfo_revcolor="green"
                     /ApEinfo_graphicformat="arrow_data {{0 1 2 0 0 -1} {} 0}
                     width 5 offset 0"
ORIGIN
        1 gaagttccta tactttctag agaataggaa cttcggccga tcaggcccaa cttactccaa
       61 ccttctacga taactcttgt cctaatgtgt ccaacatcgt tagagacacc attgtcaatg
      121 aattgagatc agatccacgt attgctgcat ctatcttgag acttcacttt catgactgct
      181 tcgtcaacgg ttgtgatgct tccatcttgc tggacaacac tacctctttc agaactgaga
      241 aggacgcttt cggtaatgcc aactctgcta gaggatttcc agtcattgac agaatgaagg
      301 ctgccgttga atctgcatgt cctagaactg tgtcatgtgc tgaccttctg actattgccg
      361 ctcagcaatc tgttacctta gctggtggac catcctggag agttccattg ggtcgtagag
      421 actcccttca agcctttctg gaccttgcaa atgctaactt gcctgctcca ttctttacct
      481 tacctcaatt gaaagactct ttcagaaacg ttggtcttaa cagatcatcc gacttggttg
      541 ccttatctgg aggtcacacc tttggtaaga accaatgtag attcatcatg gatcgtctgt
      601 acaacttctc taacaccggt ttgccagatc ctactctgaa caccacttac ttgcaaacct
      661 taagaggttt gtgcccactt aacggaaatc tgtctgctct ggttgacttc gatttgcgta
      721 ctcctaccat cttcgacaac aagtactatg tcaacttgga ggaacagaag ggtcttatcc
      781 aatctgacca ggagttgttc tcctctccta acgctactga taccattcca ttggtgagat
      841 ccttcgcaaa ctccactcaa accttcttta acgctttcgt cgaggcaatg gacagaatgg
      901 gtaacattac tcctttgacc ggtactcaag gacagattag attgaactgc cgtgttgtca
      961 actctaactc ggccactagg gccgaagttc ctatactttc tagagaatag gaacttcaga
     1021 tctaacatcc aaagacgaaa ggttgaatga aacctttttg ccatccgaca tccacaggtc
     1081 cattctcaca cataagtgcc aaacgcaaca ggaggggata cactagcagc agaccgttgc
     1141 aaacgcagga cctccactcc tcttctcctc aacacccact tttgccatcg aaaaaccagc
     1201 ccagttattg ggcttgattg gagctcgctc attccaattc cttctattag gctactaaca
     1261 ccatgacttt attagcctgt ctatcctggc ccccctggcg aggttcatgt ttgtttattt
     1321 ccgaatgcaa caagctccgc attacacccg aacatcactc cagatgaggg ctttctgagt
     1381 gtggggtcaa atagtttcat gttccccaaa tggcccaaaa ctgacagttt aaacgctgtc
     1441 ttggaaccta atatgacaaa agcgtgatct catccaagat gaactaagtt tggttcgttg
     1501 aaatgctaac ggccagttgg tcaaaaagaa acttccaaaa gtcggcatac cgtttgtctt
     1561 gtttggtatt gattgacgaa tgctcaaaaa taatctcatt aatgcttagc gcagtctctc
     1621 tatcgcttct gaaccccggt gcacctgtgc cgaaacgcaa atggggaaac acccgctttt
     1681 tggatgatta tgcattgtct ccacattgta tgcttccaag attctggtgg gaatactgct
     1741 gatagcctaa cgttcatgat caaaatttaa ctgttctaac ccctacttga cagcaatata
     1801 taaacagaag gaagctgccc tgtcttaaac cttttttttt atcatcatta ttagcttact
     1861 ttcataattg cgactggttc caattgacaa gcttttgatt ttaacgactt ttaacgacaa
     1921 cttgagaaga tcaaaaaaca actaattatt cgaaacgatg ccacaatttg atatattatg
     1981 taaaacacca cctaaggtgc ttgttcgtca gtttgtggaa aggtttgaaa gaccttcagg
     2041 tgagaaaata gcattatgtg ctgctgaact aacctattta tgttggatga ttacacataa
     2101 cggaacagca atcaagagag ccacattcat gagctataat actatcataa gcaattcgct
     2161 gagtttcgat attgtcaata aatcactcca gtttaaatac aagacgcaaa aagcaacaat
     2221 tctggaagcc tcattaaaga aattgattcc tgcttgggaa tttacaatta ttccttacta
     2281 tggacaaaaa catcaatctg atatcactga tattgtaagt agtttgcaat tacagttcga
     2341 atcatcggaa gaagcagata agggaaatag ccacagtaaa aaaatgctta aagcacttct
     2401 aagtgagggt gaaagcatct gggagatcac tgagaaaata ctaaattcgt ttgagtatac
     2461 ttcgagattt acaaaaacaa aaactttata ccaattcctc ttcctagcta ctttcatcaa
     2521 ttgtggaaga ttcagcgata ttaagaacgt tgatccgaaa tcatttaagt tagtccaaaa
     2581 taagtatttg ggagtaataa tccagtgttt agtgacagag acaaagacaa gcgttagtag
     2641 gcacatatac ttctttagcg caaggggtag gatcgatcca cttgtatatt tggatgaatt
     2701 tttgaggaac tctgaaccag tcctaaaacg agtaaatagg accggcaatt cttcaagcaa
     2761 taaacaggaa taccaattat taaaagataa cttagtcaga tcgtacaata aagctttgaa
     2821 gaaaaatgcg ccttattcaa tctttgctat aaaaaatggc ccaaaatctc acattggaag
     2881 acatttgatg acctcatttc tttcaatgaa gggcctaacg gagttgacta atgttgtggg
     2941 aaattggagc gataagcgtg cttctgccgt ggccaggaca acgtatactc atcagataac
     3001 agcaatacct gatcactact tcgcactagt ttctcggtac tatgcatacg atccaatatc
     3061 aaaggaaatg atagcattga aggatgagac taatccaatt gaggagtggc agcatataga
     3121 acagctaaag ggtagtgctg aaggaagcat acgatacccc gcatggaatg ggataatatc
     3181 acaggaggta ctagactacc tttcatccta cataaataga cgcatataag ttttagcctt
     3241 agacatgact gttcctcagt tcaagttggg cacttacgag aagaccggtc ttgctagatt
     3301 ctaatcaaga ggatgtcaga atgccatttg cctgagagat gcaggcttca tttttgatac
     3361 ttttttattt gtaacctata tagtatagga ttttttttgt cattttgttt cttctcgtac
     3421 gagcttgctc ctgatcagcc tatctcgcag ctgatgaata tcttgtggta ggggtttggg
     3481 aaaatcattc gagtttgatg tttttcttgg tatttcccac tcctcttcag agtacagaag
     3541 attaagtgag accttcgttt gtgcggatcc ATTTAAATCA GTTCCATCAC AATGTGAGGA
     3601 CACTGAAATC AAACCATCAG ACCTCCATAA CGACCAAACG AAGATTCGTT TGCAGCTGAG
     3661 GCAATACTTG TTTGATACTT TGAAAGAAAT GAACAATGAT CCATCAATAC AACTGACAGA
     3721 TATAGAGTTT GATCAGTTGA AACAAGATAT GGCAATCTTG TTGACTCTAT TACGAAATGG
     3781 TACTCTTCCA GAGAACCTAT TAATCACATT AACCACCACC ATGTATAACG TACAAAAGGG
     3841 AAGTTTCCAG CAGGCGACAT CCTCATATCT TCAGCTCAGC ATTGGAAATG TCGCTTGGCC
     3901 TATGGGTGTA AAGGCTACAA ACATTCATTC TAGAAAAGGA GACGATAAAA TTACTAAAGG
     3961 TTCAGCCAAC ATTTCCAAAA ATGATGGAAC AGAACGTTGG CTACTGGCGT TGAAAAGAGT
     4021 CATTACCTAC AAGGAAAAAA AAAACAGTCT AAATATGACA AGCGAACTAA TCATCAATCG
     4081 ACCATTTTCC CTTGAAACAA TGGCATTACT GTAAACTGTT GAGAGAGTTG TTTCATGTAT
     4141 TAGATGCCTA TGTGCTGCTG TAAGGAAAGA CCCAGCATTC CTCCCAGGCT AATTCGCGTG
     4201 CTCGGCCTAG ACTCCTTCTA ACTTTCGATT CATGCGCCCC ACCTTATCTT ACGTTTTCAA
     4261 GGGTAAACAC GGTAGGCACG CATCGTGCAT CCGCCAATGT TTGACAATTT TGATTTTTTT
     4321 TTAAACGAAT TTCATCAACA AATCACATTA CTGAGAACTT AAACACCATG ACCAAGTTTA
     4381 TATTGATATT GGCATTGGTG AGTAGGGTGT TTGCGGCAAC GTACAACTAC TATGGTTGTT
     4441 TTGCTTCTTC CTCTGTGAAC TCTTTGACGT CTCGGGGGAC CTACCAGTTT CAGTCAACTT
     4501 CATATTGTAG GGAGGAATGC GGAGACACTG ATGTTGCAGC TATGTCGGGA GGAAATGCTT
     4561 GCTTTTGTGG AAGCTCTGTA CCATCATCTT CAGATAAAGT GAGTGAGTCA TTTTGCAACG
     4621 AACCTTGTGA TGGTTATCCT CTGGAAATAT GTGGAGGGAC AAATTATTTG TCTGTTTATG
     4681 TGAACGAGGA TGCCGATGAC GATGATGATG ATGATGACGA TGATGACGAA ACGACCTCTT
     4741 CCACATCTTC CACTTCATCA TCCTCATCGA GTTCTTCGAG TTCTTCAACT TCTTCAACCA
     4801 CATCGACGTC TTCATTCACA TCCCGAACGT CTTCATCGTT GACGACAGCA TCGAGCACTT
     4861 CAAGCTCGTC ATCGTCTTCT TCGTCAACCA ATTCCCCTTC ACCTACTTCA TCTGCATCAT
     4921 CATCAACGAC ATCATCATCA TCATCCCAAC AGGTGTCTGT CATAATAGTT ACAACATCAG
     4981 CTGAAAGAAG TGGGTCTGTT GAGGTCGTAA CTACAGTCAT TACAGCATTA GATAATTCTC
     5041 AGGAAACAGG TTCGTCCAGC TCGTCCAATT CTGATTCAAC AGCAAACAGA GGCAGCAATT
     5101 CTGGCTCATC TTTAAGTAAA GGTGCAATTG CAGGTACCGT TATCGGATCT GTCATTGGTG
     5161 GTGTCTTGAT AATAGTTGCA CTTGCATTTT GGTGGTGGAG AAGACGTAAA TCCGATATTG
     5221 AATCTGATCT CGAGGCAGAT AATGAAAAGA AAGAAGCTGC AGTGAGCGAC TTTGTAAGAA
     5281 GTTACGCTGT CCCTCCATCT CATGTTGCCG TTACTGACCC GTCAACAGAG AATGATCAGG
     5341 TTTCATTAAG GCCGAACAAC GCCCTGACAA GAAGGTTTAG TCATGGATCA CTCCCGGATG
     5401 TAACTCAGGA TAGTTATGAT CCCTCTCCAG GTCTTGGTGG ACTCAGAATT ATAAACCCAG
     5461 ACAACCCCAC AGATGATGAA GTTTAGTTAA CTTAGGAAAT ATATAGGTGA CGTAGGAGTC
     5521 AAAAATTATA ATATTGTGTC ATTCTAAATC ACACTTTTGA TTGTTTTTAT TTCGGGATGC
     5581 TTCAAAGAAC ATCGCGCACA TTAAACTGTA ATAGTGGAGT GGACCCTAAT CTCATTTTTC
     5641 CGTTTCAACC GTAACATAGC TTAATGTTGA TGCTACTGAA GCTGCTATCA ATACTGATAT
     5701 GTTTGCGCCA CGTCATAGCA CTTACTTATA CGGGTTGCTA TCCTTCGTCT CAGCTTGAGC
     5761 AGTCGTTTTT TTTTCAGTCT TCTACCTCAC TCCAAACCAT TGAACTGTGC AGTGGGGCCT
     5821 GCTCGAGTCG CCTTTACCTT GCTTTGATCA ATGGAACAGA GTGTTATTGT TCGGATTCCT
     5881 TCGCCGTTGA AAGCGAAAGG AGCATCGAGT GTGAAGTTAG ATGTGCTGGT AACACTACGC
     5941 AAACTTGTGG TGGGACATTC AGTTTCCAGG TTTTTCTCCA CGAGGATCTG GCAAACTCAA
     6001 TCTCTTCATC CGCTTCCACC AGTGAGTATC CTTCTACTAC TTTGCCATCT GACAGTAATG
     6061 ATACTTCAAC AATAAGTGAT GGGAGTTACC TATTTTTGGA AGGAAGTTCA ACACTATTAA
     6121 CTACTGCGGG AGTTCAGAAT TTTACCTTTT CTCTTTCCTC ATCATCATCT CCCCAGACAT
     6181 TTTTCTCTTG GAACACTTTG GCCAACATAA CATCATCGTC AGAAGACTCT TCAGAATGGT
     6241 CAGAGACGAC TTCCATTGAA AGCCAAGTAG CTGAAACAGT GGCTCCGGCA GTCCCTGCAG
     6301 CCAATGAAGC CACTCAGGTA AATACTGTTG ACACTTCATC CGACGAACTC CAGTCTTCTT
     6361 CCCAGTTTAT ACCGACTCCA TCTCCATCTT CGGCAACGGC CTCATACATT GAGAATAACG
     6421 GACAAGTTTT GAGCACTGGT GCTATCGTAG GAATATCCGT TGGCTGTTCT TCGCTCTTGG
     6481 TACTCTTCGT TGTAATATGC TACTTTGTCA GAAGAAGGAG GAACATTAAA AGTGCGCAAT
     6541 TACCAGAAGA TGAGTCTTCT GTTGCAGAAA GAGACGATTA TGTTTCTGAA TTTGTTAGGA
     6601 ACTATGTCCA AAACTACCAT CAAAATGGAA GCATTTTGTC ATCATCTTCC CAGTCCGTGA
     6661 TTTCCTCACT AGATACAAAT TCAACAGGTC CATTTGGGAG CGGACAGGTT AGAAGGTTTG
     6721 ATCAAGATGA CGATTTTGAG GATGAAAGAG AAGTCTTGCG GATAATAAAT CCAGATAATA
     6781 CAAGTGAAAA TTCATTCGGA ACAACTGGTT CTGGATCCCC GCGGGTGAGC AAGGGCGAGG
     6841 AGGATAACAT GGCCTCTCTC CCAGCGACAC ATGAGTTACA CATCTTTGGC TCCATCAACG
     6901 GTGTGGACTT TGACATGGTG GGTCAGGGCA CCGGCAATCC AAATGATGGT TATGAGGAGT
     6961 TAAACCTGAA GTCCACCAAG GGTGACCTCC AGTTCTCCCC CTGGATTCTG GTCCCTCATA
     7021 TCGGGTATGG CTTCCATCAG TACCTGCCCT ACCCTGACGG GATGTCGCCT TTCCAGGCCG
     7081 CCATGGTAGA TGGCTCCGGA TACCAAGTCC ATCGCACAAT GCAGTTTGAA GATGGTGCCT
     7141 CCCTTACTGT TAACTACCGC TACACCTACG AGGGAAGCCA CATCAAAGGA GAGGCCCAGG
     7201 TGAAGGGGAC TGGTTTCCCT GCTGACGGTC CTGTGATGAC CAACTCGCTG ACCGCTGCGG
     7261 ACTGGTGCAG GTCGAAGAAG ACTTACCCCA ACGACAAAAC CATCATCAGT ACCTTTAAGT
     7321 GGAGTTACAC CACTGGAAAT GGCAAGCGCT ACCGGAGCAC TGCGCGGACC ACCTACACCT
     7381 TTGCCAAGCC AATGGCGGCT AACTATCTGA AGAACCAGCC GATGTACGTG TTCCGTAAGA
     7441 CGGAGCTCAA GCACTCCAAG ACCGAGCTCA ACTTCAAGGA GTGGCAAAAG GCCTTTACCG
     7501 ATGTGATGGG CATGGACGAG CTGTACAAGA GCGGTTCTGG TTCCGGGTAC CCATACGATG
     7561 TTCCTGACTA TGCGGGCTAT CCCTATGACG TCCCGGACTA TGCAGGATCC TATCCATACG
     7621 ACGTTCCAGA TTACGCTTAG AAATCACATT ACTGAGAACT TAAACACCgg atccggaacg
     7681 gaacgtatct tagcatggtt gtgcgacaga ttcactgtga aagactgttc attataccca
     7741 cgtttcactg ggagatgtaa gccttaggtg ttttaccctg attagataat acaataacca
     7801 acagaaatac gagaatctaa actaatttcg atgattcatt tttcttttta ccgcgctgcc
     7861 tcttttggca attctttcac ctatattcta ccttctcttt ccttttgttc taaacttatt
     7921 accagctaca tatgacattt cccttgctac ctgcatacgc aagtgttgca gagtttgata
     7981 attccttgag tttggtagga aaagccgtgt ttccctatgc tgctgaccag ctgcacaacc
     8041 tgatcaagtt cactcaatcg actgagcttc aagttaatgt gcaagttgag tcatccgtta
     8101 cagaggacca atttgaggag ctgatcgaca acttgctcaa gttgtacaat aatggtatca
     8161 atgaagtgat tttggaccta gatttggcag aaagagttgt ccaaaggatc ccaggcgcta
     8221 gggttatcta taggaccctg gttgataaag ttgcatcctt gcccgctaat gctagtatcg
     8281 ctgtgccttt ttcttctcca ctgggcgatt tgaaaagttt cactaatggc ggtagtagaa
     8341 ctgtttatgc tttttctgag accgcaaagt tggtagatgt gacttccact gttgcttctg
     8401 gtataatccc cattattgat gctcggcaat tgactactga atacgaactt tctgaagatg
     8461 tcaaaaagtt ccctgtcagt gaaattttgt tggcgtcttt gactactgac cgccccgatg
     8521 gtctattcac tactttggtg gctgactctt ctaattactc gttgggcctg gtgtactcgt
     8581 ccaaaaagtc tattccggag gctataagga cacaaactgg agtctaccaa tctcgtcgtc
     8641 acggtttgtg gtataaaggt gctacatctg gagcaactca aaagttgctg ggtatcgaat
     8701 tggattgtga tggagactgc ttgaaatttg tggttgaaca aacaggtgtt ggtttctgtc
     8761 acttggaacg cacttcctgt tttggccaat caaagggtct tagagccatg gaagccacct
     8821 tgtgggatcg taagagcaat gctccagaag gttcttatac caaacggtta tttgacgacg
     8881 aagttttgtt gaacgctaaa attagggagg aagctgatga acttgcagaa gctaaatcca
     8941 aggaagatat agcctgggaa tgtgctgact tattttattt tgcattagtt agatgtgcca
     9001 agtacggtgt gacgttggac gaggtggaga gaaacctgga tatgaagtcc ctaaaggtca
     9061 ctagaaggaa aggagatgcc aagccaggat acaccaagga acaacctaaa gaagaatcca
     9121 aacctaaaga agtcccttct gaaggtcgta ttgaattgtg caaaattgac gtttctaagg
     9181 cctcctcaca agaaattgaa gatgcccttc gtcgtcctat ccagaaaacg gaacagatta
     9241 tggaattagt caaaccaatt gtcgacaatg ttcgtcaaaa tggtgacaaa gcccttttag
     9301 aactaactgc caagtttgat ggagtcgctt tgaagacacc tgtgttagaa gctcctttcc
     9361 cagaggaact tatgcaattg ccagataacg ttaagagagc cattgatctc tctatagata
     9421 acgtcaggaa attccatgaa gctcaactaa cggagacgtt gcaagttgag acttgccctg
     9481 gtgtagtctg ctctcgtttt gcaagaccta ttgagaaagt tggcctctat attcctggtg
     9541 gaaccgcaat tctgccttcc acttccctga tgctgggtgt tcctgccaaa gttgctggtt
     9601 gcaaagaaat tgtttttgca tctccaccta agaaggatgg tacccttacc ccagaagtca
     9661 tctacgttgc ccacaaggtt ggtgctaagt gtatcgtgct agcaggaggc gcccaggcag
     9721 tagctgctat ggcttacgga acagaaactg ttcctaagtg tgacaaaata tttggtccag
     9781 gaaaccagtt cgttactgct gccaagatga tggttcaaaa tgacacatca gccctgtgta
     9841 gtattgacat gcctgctggg ccttctgaag ttctagttat tgctgataaa tacgctgatc
     9901 cagatttcgt tgcctcagac cttctgtctc aagctgaaca tggtattgat tcccaggtga
     9961 ttctgttggc tgtcgatatg acagacaagg agcttgccag aattgaagat gctgttcaca
    10021 accaagctgt gcagttgcca agggttgaaa ttgtacgcaa gtgtattgca cactctacaa
    10081 ccctatcggt tgcaacctac gagcaggctt tggaaatgtc caatcagtac gctcctgaac
    10141 acttgatcct gcaaatcgag aatgcttctt cttatgttga tcaagtacaa cacgctggat
    10201 ctgtgtttgt tggtgcctac tctccagaga gttgtggaga ttactcctcc ggtaccaacc
    10261 acactttgcc aacgtacgga tatgcccgtc aatacagcgg agttaacact gcaaccttcc
    10321 agaagttcat cacttcacaa gacgtaactc ctgagggact gaaacatatt ggccaagcag
    10381 tgatggatct ggctgctgtt gaaggtctag atgctcaccg caatgctgtt aaggttcgta
    10441 tggagaaact gggacttatt taactgcagt atactgagtt tgttaatgat acaataaact
    10501 gttatagtac atacaattga aactctctta tctatactgg gggaccttct cgcagaatgg
    10561 tataaatatc tactaactga ctgtcgtacg gcctaggggt ctcttcttcg attatttgca
    10621 ggtcggaaca tccttcgtct gatgcggatc tcctgagaca aagttcacgg gtatctagta
    10681 ttctatcagc ataaatggag gacctttcta aactaaactt tgaatcgtct ccagcagcat
    10741 cctcgcattg gtaccAGAAG GTTTGATCAA GATGACGATT TTGAGGATGA AAGAGAAGTC
    10801 TTGCGGATAA TAAATCCAGA TAATACAAGT GAAAATTCAT TCGGAACAAC TTAAGGACCA
    10861 TACCCTATAA ACGACACTAC ATTATTTCAA AATTAGAATA ATTGCTCAAC TTCCCCATCT
    10921 CGTTTAGATA TCCGGTAGAC CTGCTCTAGT TTTGCAGCAT CAGTGATGGC TTTTTTCCAA
    10981 TTTTCATTGA AAACATTGTC TTGGAATTTG CTATTAACCA CTGAAGCTCC ACGTTTCAAA
    11041 ATCTCCAATT TTTGCTCCTG GCTGAGCTTT GAGATATCCA GAAGCGCCTC ATGTAAACTA
    11101 GGAAAAGGTT CAGTACGGGC TTCAAAATCG GGGTCTTCTT CGGATATAAA GAGATACCCC
    11161 GTTCTATTAG AATCATCGCT TGTAGGTTTA GATGAGTTGA CGGATAGCTG TTCACCCTTA
    11221 TCGAGGCTCC AAGGCACACA AATATCCAAA TATGGTCCAG AACTAGCGTG GGCCAACGGA
    11281 AGAAGTCCAT TGAACATGTA CTCCACTATT GCAATTCCGA AATGTTCATT CCACATGGCA
    11341 TTGACACCAA TTTCTGCCTT TGAAAGGTAG TCTTGAATGA CTGAATAGCT AGCATCCTTG
    11401 ATAATAACCA AGTTTTCCTC AGGAATTCCT TTCTTCTTAT AAGCCAGGTC TTTCAAAAAA
    11461 TCAACTCTAT CCTCGTCGTC TTTCGAACGT ATCGAACCGA TCATGACTAG TTTGTAAGAT
    11521 TTAAATggta ccgacgaaag ggcctcgtga tacgcctatt tttataggtt aatgtcatga
    11581 taataatggt ttcttagacg tcaggtggca cttttcgggg aaatgtgcgc ggaaccccta
    11641 tttgtttatt tttctaaata cattcaaata tgtatccgct catgagacaa taaccctgat
    11701 aaatgcttca ataatattga aaaaggaaga gtatgagtat tcaacatttc cgtgtcgccc
    11761 ttattccctt ttttgcggca ttttgccttc ctgtttttgc tcacccagaa acgctggtga
    11821 aagtaaaaga tgctgaagat cagttgggtg cacgagtggg ttacatcgaa ctggatctca
    11881 acagcggtaa gatccttgag agttttcgcc ccgaagaacg ttttccaatg atgagcactt
    11941 ttaaagttct gctatgtggc gcggtattat cccgtattga cgccgggcaa gagcaactcg
    12001 gtcgccgcat acactattct cagaatgact tggttgagta ctcaccagtc acagaaaagc
    12061 atcttacgga tggcatgaca gtaagagaat tatgcagtgc tgccataacc atgagtgata
    12121 acactgcggc caacttactt ctgacaacga tcggaggacc gaaggagcta accgcttttt
    12181 tgcacaacat gggggatcat gtaactcgcc ttgatcgttg ggaaccggag ctgaatgaag
    12241 ccataccaaa cgacgagcgt gacaccacga tgcctgtagc aatggcaaca acgttgcgca
    12301 aactattaac tggcgaacta cttactctag cttcccggca acaattaata gactggatgg
    12361 aggcggataa agttgcagga ccacttctgc gctcggccct tccggctggc tggtttattg
    12421 ctgataaatc tggagccggt gagcgtgggt ctcgcggtat cattgcagca ctggggccag
    12481 atggtaagcc ctcccgtatc gtagttatct acacgacggg gagtcaggca actatggatg
    12541 aacgaaatag acagatcgct gagataggtg cctcactgat taagcattgg taactgtcag
    12601 accaagttta ctcatatata ctttagattg atttaaaact tcatttttaa tttaaaagga
    12661 tctaggtgaa gatccttttt gataatctca tgaccaaaat cccttaacgt gagttttcgt
    12721 tccactgagc gtcagacccc gtagaaaaga tcaaaggatc ttcttgagat cctttttttc
    12781 tgcgcgtaat ctgctgcttg caaacaaaaa aaccaccgct accagcggtg gtttgtttgc
    12841 cggatcaaga gctaccaact ctttttccga aggtaactgg cttcagcaga gcgcagatac
    12901 caaatactgt tcttctagtg tagccgtagt taggccacca cttcaagaac tctgtagcac
    12961 cgcctacata cctcgctctg ctaatcctgt taccagtggc tgctgccagt ggcgataagt
    13021 cgtgtcttac cgggttggac tcaagacgat agttaccgga taaggcgcag cggtcgggct
    13081 gaacgggggg ttcgtgcaca cagcccagct tggagcgaac gacctacacc gaactgagat
    13141 acctacagcg tgagctatga gaaagcgcca cgcttcccga agggagaaag gcggacaggt
    13201 atccggtaag cggcagggtc ggaacaggag agcgcacgag ggagcttcca gggggaaacg
    13261 cctggtatct ttatagtcct gtcgggtttc gccacctctg acttgagcgt cgatttttgt
    13321 gatgctcgtc aggggggcgg agcctatgga aaaacgccag caacgcggcc tttttacggt
    13381 tcctggcctt ttgctggcct tttgctcaca tgt  
//
