# Supplementary material for: Sterol interactions influence the function of Wsc sensors
Source: J Lipid Res. 2023 Nov 2;64(12):100466. doi: 10.1016/j.jlr.2023.100466 (PMC10722382; doi:10.1016/j.jlr.2023.100466)
Supplement: pLB143_pPpKC3 Wsc3-mNG-3HA.gb [file mmc9.zip › jlr_100466_pLB143_pPpKC3 Wsc3-mNG-3HA_mmc9.gb]

LOCUS       pPpKC3_Wsc3_mNG_       13407 bp ds-DNA     circular     10-JAN-2019
SOURCE      
  ORGANISM  
COMMENT     VNTNAME|pPpKC3|
COMMENT     VNTAUTHORNAME|Mudassar Ahmad|
COMMENT     VNTAUTHOREML|mudassar.ahmad@student.tugraz.at|
COMMENT     VNTEXTCHREPL|Bacteria
COMMENT     ApEinfo:methylated:1
FEATURES             Location/Qualifiers
     terminator      3230..3574
                     /vntifkey="43"
                     /locus_tag="Aox1\TT"
                     /label="Aox1\TT"
                     /ApEinfo_label="Aox1\TT"
                     /ApEinfo_fwdcolor="#9d1b1c"
                     /ApEinfo_revcolor="#9d1b1c"
                     /ApEinfo_graphicformat="arrow_data {{0 1 2 0 0 -1} {} 0}
                     width 5 offset 0"
     misc_feature    3575..4114
                     /locus_tag="Pp PRP18"
                     /label="Pp PRP18"
                     /ApEinfo_label="Pp PRP18"
                     /ApEinfo_fwdcolor="cyan"
                     /ApEinfo_revcolor="green"
                     /ApEinfo_graphicformat="arrow_data {{0 1 2 0 0 -1} {} 0}
                     width 5 offset 0"
     misc_feature    6207..6224
                     /locus_tag="GSGS"
                     /label="GSGS"
                     /ApEinfo_label="GSGS"
                     /ApEinfo_fwdcolor="#80ff80"
                     /ApEinfo_revcolor="green"
                     /ApEinfo_graphicformat="arrow_data {{0 1 2 0 0 -1} {} 0}
                     width 5 offset 0"
     CDS             1958..3226
                     /vntifkey="4"
                     /locus_tag="FLP\Recombinase"
                     /label="FLP\Recombinase"
                     /ApEinfo_label="FLP\Recombinase"
                     /ApEinfo_fwdcolor="#e9d024"
                     /ApEinfo_revcolor="#e9d024"
                     /ApEinfo_graphicformat="arrow_data {{0 1 2 0 0 -1} {} 0}
                     width 5 offset 0"
     misc_feature    9703..10848
                     /locus_tag="Pp Wsc2"
                     /label="Pp Wsc2"
                     /ApEinfo_label="Pp Wsc2"
                     /ApEinfo_fwdcolor="#ff8040"
                     /ApEinfo_revcolor="green"
                     /ApEinfo_graphicformat="arrow_data {{0 1 2 0 0 -1} {} 0}
                     width 5 offset 0"
     splicing_signal 1..34
                     /vntifkey="38"
                     /locus_tag="FRT"
                     /label="FRT"
                     /ApEinfo_label="FRT"
                     /ApEinfo_fwdcolor="pink"
                     /ApEinfo_revcolor="pink"
                     /ApEinfo_graphicformat="arrow_data {{0 1 2 0 0 -1} {} 0}
                     width 5 offset 0"
     gene            10887..11516
                     /locus_tag="Pp ALG11 rc"
                     /label="Pp ALG11 rc"
                     /ApEinfo_label="Pp ALG11 rc"
                     /ApEinfo_fwdcolor="#008000"
                     /ApEinfo_revcolor="#008000"
                     /ApEinfo_graphicformat="arrow_data {{0 1 2 0 0 -1} {} 0}
                     width 5 offset 0"
     splicing_signal 984..1017
                     /vntifkey="38"
                     /locus_tag="FRT(1)"
                     /label="FRT(1)"
                     /ApEinfo_label="FRT"
                     /ApEinfo_fwdcolor="pink"
                     /ApEinfo_revcolor="pink"
                     /ApEinfo_graphicformat="arrow_data {{0 1 2 0 0 -1} {} 0}
                     width 5 offset 0"
     misc_feature    10746..10746
                     /locus_tag="could be A and Q stays..."
                     /label="could be A and Q stays..."
                     /ApEinfo_label="could be A and Q stays..."
                     /ApEinfo_fwdcolor="cyan"
                     /ApEinfo_revcolor="green"
                     /ApEinfo_graphicformat="arrow_data {{0 1 2 0 0 -1} {} 0}
                     width 5 offset 0"
     gene            11517..11526
                     /locus_tag="Pp ALG11 rc(1)"
                     /label="Pp ALG11 rc(1)"
                     /ApEinfo_label="Pp ALG11 rc"
                     /ApEinfo_fwdcolor="#008000"
                     /ApEinfo_revcolor="#008000"
                     /ApEinfo_graphicformat="arrow_data {{0 1 2 0 0 -1} {} 0}
                     width 5 offset 0"
     misc_feature    9498..9517
                     /locus_tag="sgRNA rev 2"
                     /label="sgRNA rev 2"
                     /ApEinfo_label="sgRNA rev 2"
                     /ApEinfo_fwdcolor="#808080"
                     /ApEinfo_revcolor="green"
                     /ApEinfo_graphicformat="arrow_data {{0 1 2 0 0 -1} {} 0}
                     width 5 offset 0"
     misc_feature    5459..5478
                     /locus_tag="sgRNA rev 2(1)"
                     /label="sgRNA rev 2(1)"
                     /ApEinfo_label="sgRNA rev 2"
                     /ApEinfo_fwdcolor="#808080"
                     /ApEinfo_revcolor="green"
                     /ApEinfo_graphicformat="arrow_data {{0 1 2 0 0 -1} {} 0}
                     width 5 offset 0"
     promoter        1018..1957
                     /vntifkey="29"
                     /locus_tag="Aox1\Promoter"
                     /label="Aox1\Promoter"
                     /ApEinfo_label="Aox1\Promoter"
                     /ApEinfo_fwdcolor="#346ee0"
                     /ApEinfo_revcolor="#346ee0"
                     /ApEinfo_graphicformat="arrow_data {{0 1 2 0 0 -1} {} 0}
                     width 5 offset 0"
     misc_feature    9495..9495
                     /locus_tag="could be T and N would stay..."
                     /label="could be T and N would stay..."
                     /ApEinfo_label="could be T and N would stay..."
                     /ApEinfo_fwdcolor="cyan"
                     /ApEinfo_revcolor="green"
                     /ApEinfo_graphicformat="arrow_data {{0 1 2 0 0 -1} {} 0}
                     width 5 offset 0"
     misc_feature    5456..5456
                     /locus_tag="could be T and N would stay...(1)"
                     /label="could be T and N would stay...(1)"
                     /ApEinfo_label="could be T and N would stay..."
                     /ApEinfo_fwdcolor="cyan"
                     /ApEinfo_revcolor="green"
                     /ApEinfo_graphicformat="arrow_data {{0 1 2 0 0 -1} {} 0}
                     width 5 offset 0"
     terminator      9147..9426
                     /vntifkey="43"
                     /locus_tag="Arg4\Terminator"
                     /label="Arg4\Terminator"
                     /ApEinfo_label="Arg4\Terminator"
                     /ApEinfo_fwdcolor="#9d1b1c"
                     /ApEinfo_revcolor="#9d1b1c"
                     /ApEinfo_graphicformat="arrow_data {{0 1 2 0 0 -1} {} 0}
                     width 5 offset 0"
     misc_feature    48..970
                     /vntifkey="21"
                     /locus_tag="Stuffer"
                     /label="Stuffer"
                     /ApEinfo_label="Stuffer"
                     /ApEinfo_fwdcolor="#7eff74"
                     /ApEinfo_revcolor="#7eff74"
                     /ApEinfo_graphicformat="arrow_data {{0 1 2 0 0 -1} {} 0}
                     width 5 offset 0"
     CDS             11727..12587
                     /vntifkey="4"
                     /locus_tag="Amp\(Beta-lactamase)"
                     /label="Amp\(Beta-lactamase)"
                     /ApEinfo_label="Amp\(Beta-lactamase)"
                     /ApEinfo_fwdcolor="#e9d024"
                     /ApEinfo_revcolor="#e9d024"
                     /ApEinfo_graphicformat="arrow_data {{0 1 2 0 0 -1} {} 0}
                     width 5 offset 0"
     misc_feature    5484..5495
                     /locus_tag="GSGS(1)"
                     /label="GSGS(1)"
                     /ApEinfo_label="GSGS"
                     /ApEinfo_fwdcolor="#80ff80"
                     /ApEinfo_revcolor="green"
                     /ApEinfo_graphicformat="arrow_data {{0 1 2 0 0 -1} {} 0}
                     width 5 offset 0"
     rep_origin      12758..13346
                     /vntifkey="33"
                     /locus_tag="PUC\ori\(pBR322)"
                     /label="PUC\ori\(pBR322)"
                     /ApEinfo_label="PUC\ori\(pBR322)"
                     /ApEinfo_fwdcolor="#999999"
                     /ApEinfo_revcolor="#999999"
                     /ApEinfo_graphicformat="arrow_data {{0 1 2 0 0 -1} {} 0}
                     width 5 offset 0"
     promoter        6352..6608
                     /vntifkey="29"
                     /locus_tag="Arg4\Promoter"
                     /label="Arg4\Promoter"
                     /ApEinfo_label="Arg4\Promoter"
                     /ApEinfo_fwdcolor="#346ee0"
                     /ApEinfo_revcolor="#346ee0"
                     /ApEinfo_graphicformat="arrow_data {{0 1 2 0 0 -1} {} 0}
                     width 5 offset 0"
     misc_feature    6225..6303
                     /locus_tag="HAx3"
                     /label="HAx3"
                     /ApEinfo_label="HAx3"
                     /ApEinfo_fwdcolor="#ff80ff"
                     /ApEinfo_revcolor="green"
                     /ApEinfo_graphicformat="arrow_data {{0 1 2 0 0 -1} {} 0}
                     width 5 offset 0"
     misc_feature    5496..5501
                     /locus_tag="SacII"
                     /label="SacII"
                     /ApEinfo_label="SacII"
                     /ApEinfo_fwdcolor="#ff0000"
                     /ApEinfo_revcolor="green"
                     /ApEinfo_graphicformat="arrow_data {{0 1 2 0 0 -1} {} 0}
                     width 5 offset 0"
     CDS             6609..9140
                     /vntifkey="4"
                     /locus_tag="His4"
                     /label="His4"
                     /ApEinfo_label="His4"
                     /ApEinfo_fwdcolor="#e9d024"
                     /ApEinfo_revcolor="#e9d024"
                     /ApEinfo_graphicformat="arrow_data {{0 1 2 0 0 -1} {} 0}
                     width 5 offset 0"
     misc_feature    4368..5483
                     /locus_tag="Pp Wsc3"
                     /label="Pp Wsc3"
                     /ApEinfo_label="Pp Wsc3"
                     /ApEinfo_fwdcolor="#ffff80"
                     /ApEinfo_revcolor="green"
                     /ApEinfo_graphicformat="arrow_data {{0 1 2 0 0 -1} {} 0}
                     width 5 offset 0"
     misc_feature    6315..6317
                     /locus_tag="Pp Wsc3(1)"
                     /label="Pp Wsc3(1)"
                     /ApEinfo_label="Pp Wsc3"
                     /ApEinfo_fwdcolor="#ffff80"
                     /ApEinfo_revcolor="green"
                     /ApEinfo_graphicformat="arrow_data {{0 1 2 0 0 -1} {} 0}
                     width 5 offset 0"
     misc_feature    6292..6297
                     /locus_tag="NdeI"
                     /label="NdeI"
                     /ApEinfo_label="NdeI"
                     /ApEinfo_fwdcolor="#ffff80"
                     /ApEinfo_revcolor="green"
                     /ApEinfo_graphicformat="arrow_data {{0 1 2 0 0 -1} {} 0}
                     width 5 offset 0"
     misc_feature    6304..6314
                     /locus_tag="HAx3(1)"
                     /label="HAx3(1)"
                     /ApEinfo_label="HAx3"
                     /ApEinfo_fwdcolor="#ff80ff"
                     /ApEinfo_revcolor="green"
                     /ApEinfo_graphicformat="arrow_data {{0 1 2 0 0 -1} {} 0}
                     width 5 offset 0"
     misc_feature    5502..6206
                     /locus_tag="mNeon"
                     /label="mNeon"
                     /ApEinfo_label="mNeon"
                     /ApEinfo_fwdcolor="#ff8000"
                     /ApEinfo_revcolor="green"
                     /ApEinfo_graphicformat="arrow_data {{0 1 2 0 0 -1} {} 0}
                     width 5 offset 0"
     misc_feature    9482..9525
                     /locus_tag="Pp Wsc3(2)"
                     /label="Pp Wsc3(2)"
                     /ApEinfo_label="Pp Wsc3"
                     /ApEinfo_fwdcolor="#ffff80"
                     /ApEinfo_revcolor="green"
                     /ApEinfo_graphicformat="arrow_data {{0 1 2 0 0 -1} {} 0}
                     width 5 offset 0"
     misc_feature    10725..10744
                     /locus_tag="sgRNA binding 1"
                     /label="sgRNA binding 1"
                     /ApEinfo_label="sgRNA binding 1"
                     /ApEinfo_fwdcolor="#c0c0c0"
                     /ApEinfo_revcolor="green"
                     /ApEinfo_graphicformat="arrow_data {{0 1 2 0 0 -1} {} 0}
                     width 5 offset 0"
     misc_feature    9439..9481
                     /locus_tag="Pp Wsc3(3)"
                     /label="Pp Wsc3(3)"
                     /ApEinfo_label="Pp Wsc3"
                     /ApEinfo_fwdcolor="#ffff80"
                     /ApEinfo_revcolor="green"
                     /ApEinfo_graphicformat="arrow_data {{0 1 2 0 0 -1} {} 0}
                     width 5 offset 0"
     misc_feature    9433..9438
                     /locus_tag="Pp Wsc3(4)"
                     /label="Pp Wsc3(4)"
                     /ApEinfo_label="Pp Wsc3"
                     /ApEinfo_fwdcolor="#ffff80"
                     /ApEinfo_revcolor="green"
                     /ApEinfo_graphicformat="arrow_data {{0 1 2 0 0 -1} {} 0}
                     width 5 offset 0"
ORIGIN
        1 gaagttccta tactttctag agaataggaa cttcggccga tcaggcccaa cttactccaa
       61 ccttctacga taactcttgt cctaatgtgt ccaacatcgt tagagacacc attgtcaatg
      121 aattgagatc agatccacgt attgctgcat ctatcttgag acttcacttt catgactgct
      181 tcgtcaacgg ttgtgatgct tccatcttgc tggacaacac tacctctttc agaactgaga
      241 aggacgcttt cggtaatgcc aactctgcta gaggatttcc agtcattgac agaatgaagg
      301 ctgccgttga atctgcatgt cctagaactg tgtcatgtgc tgaccttctg actattgccg
      361 ctcagcaatc tgttacctta gctggtggac catcctggag agttccattg ggtcgtagag
      421 actcccttca agcctttctg gaccttgcaa atgctaactt gcctgctcca ttctttacct
      481 tacctcaatt gaaagactct ttcagaaacg ttggtcttaa cagatcatcc gacttggttg
      541 ccttatctgg aggtcacacc tttggtaaga accaatgtag attcatcatg gatcgtctgt
      601 acaacttctc taacaccggt ttgccagatc ctactctgaa caccacttac ttgcaaacct
      661 taagaggttt gtgcccactt aacggaaatc tgtctgctct ggttgacttc gatttgcgta
      721 ctcctaccat cttcgacaac aagtactatg tcaacttgga ggaacagaag ggtcttatcc
      781 aatctgacca ggagttgttc tcctctccta acgctactga taccattcca ttggtgagat
      841 ccttcgcaaa ctccactcaa accttcttta acgctttcgt cgaggcaatg gacagaatgg
      901 gtaacattac tcctttgacc ggtactcaag gacagattag attgaactgc cgtgttgtca
      961 actctaactc ggccactagg gccgaagttc ctatactttc tagagaatag gaacttcaga
     1021 tctaacatcc aaagacgaaa ggttgaatga aacctttttg ccatccgaca tccacaggtc
     1081 cattctcaca cataagtgcc aaacgcaaca ggaggggata cactagcagc agaccgttgc
     1141 aaacgcagga cctccactcc tcttctcctc aacacccact tttgccatcg aaaaaccagc
     1201 ccagttattg ggcttgattg gagctcgctc attccaattc cttctattag gctactaaca
     1261 ccatgacttt attagcctgt ctatcctggc ccccctggcg aggttcatgt ttgtttattt
     1321 ccgaatgcaa caagctccgc attacacccg aacatcactc cagatgaggg ctttctgagt
     1381 gtggggtcaa atagtttcat gttccccaaa tggcccaaaa ctgacagttt aaacgctgtc
     1441 ttggaaccta atatgacaaa agcgtgatct catccaagat gaactaagtt tggttcgttg
     1501 aaatgctaac ggccagttgg tcaaaaagaa acttccaaaa gtcggcatac cgtttgtctt
     1561 gtttggtatt gattgacgaa tgctcaaaaa taatctcatt aatgcttagc gcagtctctc
     1621 tatcgcttct gaaccccggt gcacctgtgc cgaaacgcaa atggggaaac acccgctttt
     1681 tggatgatta tgcattgtct ccacattgta tgcttccaag attctggtgg gaatactgct
     1741 gatagcctaa cgttcatgat caaaatttaa ctgttctaac ccctacttga cagcaatata
     1801 taaacagaag gaagctgccc tgtcttaaac cttttttttt atcatcatta ttagcttact
     1861 ttcataattg cgactggttc caattgacaa gcttttgatt ttaacgactt ttaacgacaa
     1921 cttgagaaga tcaaaaaaca actaattatt cgaaacgatg ccacaatttg atatattatg
     1981 taaaacacca cctaaggtgc ttgttcgtca gtttgtggaa aggtttgaaa gaccttcagg
     2041 tgagaaaata gcattatgtg ctgctgaact aacctattta tgttggatga ttacacataa
     2101 cggaacagca atcaagagag ccacattcat gagctataat actatcataa gcaattcgct
     2161 gagtttcgat attgtcaata aatcactcca gtttaaatac aagacgcaaa aagcaacaat
     2221 tctggaagcc tcattaaaga aattgattcc tgcttgggaa tttacaatta ttccttacta
     2281 tggacaaaaa catcaatctg atatcactga tattgtaagt agtttgcaat tacagttcga
     2341 atcatcggaa gaagcagata agggaaatag ccacagtaaa aaaatgctta aagcacttct
     2401 aagtgagggt gaaagcatct gggagatcac tgagaaaata ctaaattcgt ttgagtatac
     2461 ttcgagattt acaaaaacaa aaactttata ccaattcctc ttcctagcta ctttcatcaa
     2521 ttgtggaaga ttcagcgata ttaagaacgt tgatccgaaa tcatttaagt tagtccaaaa
     2581 taagtatttg ggagtaataa tccagtgttt agtgacagag acaaagacaa gcgttagtag
     2641 gcacatatac ttctttagcg caaggggtag gatcgatcca cttgtatatt tggatgaatt
     2701 tttgaggaac tctgaaccag tcctaaaacg agtaaatagg accggcaatt cttcaagcaa
     2761 taaacaggaa taccaattat taaaagataa cttagtcaga tcgtacaata aagctttgaa
     2821 gaaaaatgcg ccttattcaa tctttgctat aaaaaatggc ccaaaatctc acattggaag
     2881 acatttgatg acctcatttc tttcaatgaa gggcctaacg gagttgacta atgttgtggg
     2941 aaattggagc gataagcgtg cttctgccgt ggccaggaca acgtatactc atcagataac
     3001 agcaatacct gatcactact tcgcactagt ttctcggtac tatgcatacg atccaatatc
     3061 aaaggaaatg atagcattga aggatgagac taatccaatt gaggagtggc agcatataga
     3121 acagctaaag ggtagtgctg aaggaagcat acgatacccc gcatggaatg ggataatatc
     3181 acaggaggta ctagactacc tttcatccta cataaataga cgcatataag ttttagcctt
     3241 agacatgact gttcctcagt tcaagttggg cacttacgag aagaccggtc ttgctagatt
     3301 ctaatcaaga ggatgtcaga atgccatttg cctgagagat gcaggcttca tttttgatac
     3361 ttttttattt gtaacctata tagtatagga ttttttttgt cattttgttt cttctcgtac
     3421 gagcttgctc ctgatcagcc tatctcgcag ctgatgaata tcttgtggta ggggtttggg
     3481 aaaatcattc gagtttgatg tttttcttgg tatttcccac tcctcttcag agtacagaag
     3541 attaagtgag accttcgttt gtgcggatcc ATTTAAATCA GTTCCATCAC AATGTGAGGA
     3601 CACTGAAATC AAACCATCAG ACCTCCATAA CGACCAAACG AAGATTCGTT TGCAGCTGAG
     3661 GCAATACTTG TTTGATACTT TGAAAGAAAT GAACAATGAT CCATCAATAC AACTGACAGA
     3721 TATAGAGTTT GATCAGTTGA AACAAGATAT GGCAATCTTG TTGACTCTAT TACGAAATGG
     3781 TACTCTTCCA GAGAACCTAT TAATCACATT AACCACCACC ATGTATAACG TACAAAAGGG
     3841 AAGTTTCCAG CAGGCGACAT CCTCATATCT TCAGCTCAGC ATTGGAAATG TCGCTTGGCC
     3901 TATGGGTGTA AAGGCTACAA ACATTCATTC TAGAAAAGGA GACGATAAAA TTACTAAAGG
     3961 TTCAGCCAAC ATTTCCAAAA ATGATGGAAC AGAACGTTGG CTACTGGCGT TGAAAAGAGT
     4021 CATTACCTAC AAGGAAAAAA AAAACAGTCT AAATATGACA AGCGAACTAA TCATCAATCG
     4081 ACCATTTTCC CTTGAAACAA TGGCATTACT GTAAACTGTT GAGAGAGTTG TTTCATGTAT
     4141 TAGATGCCTA TGTGCTGCTG TAAGGAAAGA CCCAGCATTC CTCCCAGGCT AATTCGCGTG
     4201 CTCGGCCTAG ACTCCTTCTA ACTTTCGATT CATGCGCCCC ACCTTATCTT ACGTTTTCAA
     4261 GGGTAAACAC GGTAGGCACG CATCGTGCAT CCGCCAATGT TTGACAATTT TGATTTTTTT
     4321 TTAAACGAAT TTCATCAACA AATCACATTA CTGAGAACTT AAACACCATG ACCAAGTTTA
     4381 TATTGATATT GGCATTGGTG AGTAGGGTGT TTGCGGCAAC GTACAACTAC TATGGTTGTT
     4441 TTGCTTCTTC CTCTGTGAAC TCTTTGACGT CTCGGGGGAC CTACCAGTTT CAGTCAACTT
     4501 CATATTGTAG GGAGGAATGC GGAGACACTG ATGTTGCAGC TATGTCGGGA GGAAATGCTT
     4561 GCTTTTGTGG AAGCTCTGTA CCATCATCTT CAGATAAAGT GAGTGAGTCA TTTTGCAACG
     4621 AACCTTGTGA TGGTTATCCT CTGGAAATAT GTGGAGGGAC AAATTATTTG TCTGTTTATG
     4681 TGAACGAGGA TGCCGATGAC GATGATGATG ATGATGACGA TGATGACGAA ACGACCTCTT
     4741 CCACATCTTC CACTTCATCA TCCTCATCGA GTTCTTCGAG TTCTTCAACT TCTTCAACCA
     4801 CATCGACGTC TTCATTCACA TCCCGAACGT CTTCATCGTT GACGACAGCA TCGAGCACTT
     4861 CAAGCTCGTC ATCGTCTTCT TCGTCAACCA ATTCCCCTTC ACCTACTTCA TCTGCATCAT
     4921 CATCAACGAC ATCATCATCA TCATCCCAAC AGGTGTCTGT CATAATAGTT ACAACATCAG
     4981 CTGAAAGAAG TGGGTCTGTT GAGGTCGTAA CTACAGTCAT TACAGCATTA GATAATTCTC
     5041 AGGAAACAGG TTCGTCCAGC TCGTCCAATT CTGATTCAAC AGCAAACAGA GGCAGCAATT
     5101 CTGGCTCATC TTTAAGTAAA GGTGCAATTG CAGGTACCGT TATCGGATCT GTCATTGGTG
     5161 GTGTCTTGAT AATAGTTGCA CTTGCATTTT GGTGGTGGAG AAGACGTAAA TCCGATATTG
     5221 AATCTGATCT CGAGGCAGAT AATGAAAAGA AAGAAGCTGC AGTGAGCGAC TTTGTAAGAA
     5281 GTTACGCTGT CCCTCCATCT CATGTTGCCG TTACTGACCC GTCAACAGAG AATGATCAGG
     5341 TTTCATTAAG GCCGAACAAC GCCCTGACAA GAAGGTTTAG TCATGGATCA CTCCCGGATG
     5401 TAACTCAGGA TAGTTATGAT CCCTCTCCAG GTCTTGGTGG ACTCAGAATT ATAAACCCAG
     5461 ACAACCCCAC AGATGATGAA GTTGGTTCTG GATCCCCGCG GGTGAGCAAG GGCGAGGAGG
     5521 ATAACATGGC CTCTCTCCCA GCGACACATG AGTTACACAT CTTTGGCTCC ATCAACGGTG
     5581 TGGACTTTGA CATGGTGGGT CAGGGCACCG GCAATCCAAA TGATGGTTAT GAGGAGTTAA
     5641 ACCTGAAGTC CACCAAGGGT GACCTCCAGT TCTCCCCCTG GATTCTGGTC CCTCATATCG
     5701 GGTATGGCTT CCATCAGTAC CTGCCCTACC CTGACGGGAT GTCGCCTTTC CAGGCCGCCA
     5761 TGGTAGATGG CTCCGGATAC CAAGTCCATC GCACAATGCA GTTTGAAGAT GGTGCCTCCC
     5821 TTACTGTTAA CTACCGCTAC ACCTACGAGG GAAGCCACAT CAAAGGAGAG GCCCAGGTGA
     5881 AGGGGACTGG TTTCCCTGCT GACGGTCCTG TGATGACCAA CTCGCTGACC GCTGCGGACT
     5941 GGTGCAGGTC GAAGAAGACT TACCCCAACG ACAAAACCAT CATCAGTACC TTTAAGTGGA
     6001 GTTACACCAC TGGAAATGGC AAGCGCTACC GGAGCACTGC GCGGACCACC TACACCTTTG
     6061 CCAAGCCAAT GGCGGCTAAC TATCTGAAGA ACCAGCCGAT GTACGTGTTC CGTAAGACGG
     6121 AGCTCAAGCA CTCCAAGACC GAGCTCAACT TCAAGGAGTG GCAAAAGGCC TTTACCGATG
     6181 TGATGGGCAT GGACGAGCTG TACAAGAGCG GTTCTGGTTC CGGGTACCCA TACGATGTTC
     6241 CTGACTATGC GGGCTATCCC TATGACGTCC CGGACTATGC AGGATCCTAT CCATACGACG
     6301 TTCCAGATTA CGCTTAGAAA TCACATTACT GAGAACTTAA ACACCggatc cggaacggaa
     6361 cgtatcttag catggttgtg cgacagattc actgtgaaag actgttcatt atacccacgt
     6421 ttcactggga gatgtaagcc ttaggtgttt taccctgatt agataataca ataaccaaca
     6481 gaaatacgag aatctaaact aatttcgatg attcattttt ctttttaccg cgctgcctct
     6541 tttggcaatt ctttcaccta tattctacct tctctttcct tttgttctaa acttattacc
     6601 agctacatat gacatttccc ttgctacctg catacgcaag tgttgcagag tttgataatt
     6661 ccttgagttt ggtaggaaaa gccgtgtttc cctatgctgc tgaccagctg cacaacctga
     6721 tcaagttcac tcaatcgact gagcttcaag ttaatgtgca agttgagtca tccgttacag
     6781 aggaccaatt tgaggagctg atcgacaact tgctcaagtt gtacaataat ggtatcaatg
     6841 aagtgatttt ggacctagat ttggcagaaa gagttgtcca aaggatccca ggcgctaggg
     6901 ttatctatag gaccctggtt gataaagttg catccttgcc cgctaatgct agtatcgctg
     6961 tgcctttttc ttctccactg ggcgatttga aaagtttcac taatggcggt agtagaactg
     7021 tttatgcttt ttctgagacc gcaaagttgg tagatgtgac ttccactgtt gcttctggta
     7081 taatccccat tattgatgct cggcaattga ctactgaata cgaactttct gaagatgtca
     7141 aaaagttccc tgtcagtgaa attttgttgg cgtctttgac tactgaccgc cccgatggtc
     7201 tattcactac tttggtggct gactcttcta attactcgtt gggcctggtg tactcgtcca
     7261 aaaagtctat tccggaggct ataaggacac aaactggagt ctaccaatct cgtcgtcacg
     7321 gtttgtggta taaaggtgct acatctggag caactcaaaa gttgctgggt atcgaattgg
     7381 attgtgatgg agactgcttg aaatttgtgg ttgaacaaac aggtgttggt ttctgtcact
     7441 tggaacgcac ttcctgtttt ggccaatcaa agggtcttag agccatggaa gccaccttgt
     7501 gggatcgtaa gagcaatgct ccagaaggtt cttataccaa acggttattt gacgacgaag
     7561 ttttgttgaa cgctaaaatt agggaggaag ctgatgaact tgcagaagct aaatccaagg
     7621 aagatatagc ctgggaatgt gctgacttat tttattttgc attagttaga tgtgccaagt
     7681 acggtgtgac gttggacgag gtggagagaa acctggatat gaagtcccta aaggtcacta
     7741 gaaggaaagg agatgccaag ccaggataca ccaaggaaca acctaaagaa gaatccaaac
     7801 ctaaagaagt cccttctgaa ggtcgtattg aattgtgcaa aattgacgtt tctaaggcct
     7861 cctcacaaga aattgaagat gcccttcgtc gtcctatcca gaaaacggaa cagattatgg
     7921 aattagtcaa accaattgtc gacaatgttc gtcaaaatgg tgacaaagcc cttttagaac
     7981 taactgccaa gtttgatgga gtcgctttga agacacctgt gttagaagct cctttcccag
     8041 aggaacttat gcaattgcca gataacgtta agagagccat tgatctctct atagataacg
     8101 tcaggaaatt ccatgaagct caactaacgg agacgttgca agttgagact tgccctggtg
     8161 tagtctgctc tcgttttgca agacctattg agaaagttgg cctctatatt cctggtggaa
     8221 ccgcaattct gccttccact tccctgatgc tgggtgttcc tgccaaagtt gctggttgca
     8281 aagaaattgt ttttgcatct ccacctaaga aggatggtac ccttacccca gaagtcatct
     8341 acgttgccca caaggttggt gctaagtgta tcgtgctagc aggaggcgcc caggcagtag
     8401 ctgctatggc ttacggaaca gaaactgttc ctaagtgtga caaaatattt ggtccaggaa
     8461 accagttcgt tactgctgcc aagatgatgg ttcaaaatga cacatcagcc ctgtgtagta
     8521 ttgacatgcc tgctgggcct tctgaagttc tagttattgc tgataaatac gctgatccag
     8581 atttcgttgc ctcagacctt ctgtctcaag ctgaacatgg tattgattcc caggtgattc
     8641 tgttggctgt cgatatgaca gacaaggagc ttgccagaat tgaagatgct gttcacaacc
     8701 aagctgtgca gttgccaagg gttgaaattg tacgcaagtg tattgcacac tctacaaccc
     8761 tatcggttgc aacctacgag caggctttgg aaatgtccaa tcagtacgct cctgaacact
     8821 tgatcctgca aatcgagaat gcttcttctt atgttgatca agtacaacac gctggatctg
     8881 tgtttgttgg tgcctactct ccagagagtt gtggagatta ctcctccggt accaaccaca
     8941 ctttgccaac gtacggatat gcccgtcaat acagcggagt taacactgca accttccaga
     9001 agttcatcac ttcacaagac gtaactcctg agggactgaa acatattggc caagcagtga
     9061 tggatctggc tgctgttgaa ggtctagatg ctcaccgcaa tgctgttaag gttcgtatgg
     9121 agaaactggg acttatttaa ctgcagtata ctgagtttgt taatgataca ataaactgtt
     9181 atagtacata caattgaaac tctcttatct atactggggg accttctcgc agaatggtat
     9241 aaatatctac taactgactg tcgtacggcc taggggtctc ttcttcgatt atttgcaggt
     9301 cggaacatcc ttcgtctgat gcggatctcc tgagacaaag ttcacgggta tctagtattc
     9361 tatcagcata aatggaggac ctttctaaac taaactttga atcgtctcca gcagcatcct
     9421 cgcattggta ccCCGGATGT AACTCAGGAT AGTTATGATC CCTCTCCAGG TCTTGGTGGA
     9481 CTCAGAATTA TAAACCCAGA CAACCCCACA GATGATGAAG TTTAGTTAAC TTAGGAAATA
     9541 TATAGGTGAC GTAGGAGTCA AAAATTATAA TATTGTGTCA TTCTAAATCA CACTTTTGAT
     9601 TGTTTTTATT TCGGGATGCT TCAAAGAACA TCGCGCACAT TAAACTGTAA TAGTGGAGTG
     9661 GACCCTAATC TCATTTTTCC GTTTCAACCG TAACATAGCT TAATGTTGAT GCTACTGAAG
     9721 CTGCTATCAA TACTGATATG TTTGCGCCAC GTCATAGCAC TTACTTATAC GGGTTGCTAT
     9781 CCTTCGTCTC AGCTTGAGCA GTCGTTTTTT TTTCAGTCTT CTACCTCACT CCAAACCATT
     9841 GAACTGTGCA GTGGGGCCTG CTCGAGTCGC CTTTACCTTG CTTTGATCAA TGGAACAGAG
     9901 TGTTATTGTT CGGATTCCTT CGCCGTTGAA AGCGAAAGGA GCATCGAGTG TGAAGTTAGA
     9961 TGTGCTGGTA ACACTACGCA AACTTGTGGT GGGACATTCA GTTTCCAGGT TTTTCTCCAC
    10021 GAGGATCTGG CAAACTCAAT CTCTTCATCC GCTTCCACCA GTGAGTATCC TTCTACTACT
    10081 TTGCCATCTG ACAGTAATGA TACTTCAACA ATAAGTGATG GGAGTTACCT ATTTTTGGAA
    10141 GGAAGTTCAA CACTATTAAC TACTGCGGGA GTTCAGAATT TTACCTTTTC TCTTTCCTCA
    10201 TCATCATCTC CCCAGACATT TTTCTCTTGG AACACTTTGG CCAACATAAC ATCATCGTCA
    10261 GAAGACTCTT CAGAATGGTC AGAGACGACT TCCATTGAAA GCCAAGTAGC TGAAACAGTG
    10321 GCTCCGGCAG TCCCTGCAGC CAATGAAGCC ACTCAGGTAA ATACTGTTGA CACTTCATCC
    10381 GACGAACTCC AGTCTTCTTC CCAGTTTATA CCGACTCCAT CTCCATCTTC GGCAACGGCC
    10441 TCATACATTG AGAATAACGG ACAAGTTTTG AGCACTGGTG CTATCGTAGG AATATCCGTT
    10501 GGCTGTTCTT CGCTCTTGGT ACTCTTCGTT GTAATATGCT ACTTTGTCAG AAGAAGGAGG
    10561 AACATTAAAA GTGCGCAATT ACCAGAAGAT GAGTCTTCTG TTGCAGAAAG AGACGATTAT
    10621 GTTTCTGAAT TTGTTAGGAA CTATGTCCAA AACTACCATC AAAATGGAAG CATTTTGTCA
    10681 TCATCTTCCC AGTCCGTGAT TTCCTCACTA GATACAAATT CAACAGGTCC ATTTGGGAGC
    10741 GGACAGGTTA GAAGGTTTGA TCAAGATGAC GATTTTGAGG ATGAAAGAGA AGTCTTGCGG
    10801 ATAATAAATC CAGATAATAC AAGTGAAAAT TCATTCGGAA CAACTTAAGG ACCATACCCT
    10861 ATAAACGACA CTACATTATT TCAAAATTAG AATAATTGCT CAACTTCCCC ATCTCGTTTA
    10921 GATATCCGGT AGACCTGCTC TAGTTTTGCA GCATCAGTGA TGGCTTTTTT CCAATTTTCA
    10981 TTGAAAACAT TGTCTTGGAA TTTGCTATTA ACCACTGAAG CTCCACGTTT CAAAATCTCC
    11041 AATTTTTGCT CCTGGCTGAG CTTTGAGATA TCCAGAAGCG CCTCATGTAA ACTAGGAAAA
    11101 GGTTCAGTAC GGGCTTCAAA ATCGGGGTCT TCTTCGGATA TAAAGAGATA CCCCGTTCTA
    11161 TTAGAATCAT CGCTTGTAGG TTTAGATGAG TTGACGGATA GCTGTTCACC CTTATCGAGG
    11221 CTCCAAGGCA CACAAATATC CAAATATGGT CCAGAACTAG CGTGGGCCAA CGGAAGAAGT
    11281 CCATTGAACA TGTACTCCAC TATTGCAATT CCGAAATGTT CATTCCACAT GGCATTGACA
    11341 CCAATTTCTG CCTTTGAAAG GTAGTCTTGA ATGACTGAAT AGCTAGCATC CTTGATAATA
    11401 ACCAAGTTTT CCTCAGGAAT TCCTTTCTTC TTATAAGCCA GGTCTTTCAA AAAATCAACT
    11461 CTATCCTCGT CGTCTTTCGA ACGTATCGAA CCGATCATGA CTAGTTTGTA AGATTTAAAT
    11521 ggtaccgacg aaagggcctc gtgatacgcc tatttttata ggttaatgtc atgataataa
    11581 tggtttctta gacgtcaggt ggcacttttc ggggaaatgt gcgcggaacc cctatttgtt
    11641 tatttttcta aatacattca aatatgtatc cgctcatgag acaataaccc tgataaatgc
    11701 ttcaataata ttgaaaaagg aagagtatga gtattcaaca tttccgtgtc gcccttattc
    11761 ccttttttgc ggcattttgc cttcctgttt ttgctcaccc agaaacgctg gtgaaagtaa
    11821 aagatgctga agatcagttg ggtgcacgag tgggttacat cgaactggat ctcaacagcg
    11881 gtaagatcct tgagagtttt cgccccgaag aacgttttcc aatgatgagc acttttaaag
    11941 ttctgctatg tggcgcggta ttatcccgta ttgacgccgg gcaagagcaa ctcggtcgcc
    12001 gcatacacta ttctcagaat gacttggttg agtactcacc agtcacagaa aagcatctta
    12061 cggatggcat gacagtaaga gaattatgca gtgctgccat aaccatgagt gataacactg
    12121 cggccaactt acttctgaca acgatcggag gaccgaagga gctaaccgct tttttgcaca
    12181 acatggggga tcatgtaact cgccttgatc gttgggaacc ggagctgaat gaagccatac
    12241 caaacgacga gcgtgacacc acgatgcctg tagcaatggc aacaacgttg cgcaaactat
    12301 taactggcga actacttact ctagcttccc ggcaacaatt aatagactgg atggaggcgg
    12361 ataaagttgc aggaccactt ctgcgctcgg cccttccggc tggctggttt attgctgata
    12421 aatctggagc cggtgagcgt gggtctcgcg gtatcattgc agcactgggg ccagatggta
    12481 agccctcccg tatcgtagtt atctacacga cggggagtca ggcaactatg gatgaacgaa
    12541 atagacagat cgctgagata ggtgcctcac tgattaagca ttggtaactg tcagaccaag
    12601 tttactcata tatactttag attgatttaa aacttcattt ttaatttaaa aggatctagg
    12661 tgaagatcct ttttgataat ctcatgacca aaatccctta acgtgagttt tcgttccact
    12721 gagcgtcaga ccccgtagaa aagatcaaag gatcttcttg agatcctttt tttctgcgcg
    12781 taatctgctg cttgcaaaca aaaaaaccac cgctaccagc ggtggtttgt ttgccggatc
    12841 aagagctacc aactcttttt ccgaaggtaa ctggcttcag cagagcgcag ataccaaata
    12901 ctgttcttct agtgtagccg tagttaggcc accacttcaa gaactctgta gcaccgccta
    12961 catacctcgc tctgctaatc ctgttaccag tggctgctgc cagtggcgat aagtcgtgtc
    13021 ttaccgggtt ggactcaaga cgatagttac cggataaggc gcagcggtcg ggctgaacgg
    13081 ggggttcgtg cacacagccc agcttggagc gaacgaccta caccgaactg agatacctac
    13141 agcgtgagct atgagaaagc gccacgcttc ccgaagggag aaaggcggac aggtatccgg
    13201 taagcggcag ggtcggaaca ggagagcgca cgagggagct tccaggggga aacgcctggt
    13261 atctttatag tcctgtcggg tttcgccacc tctgacttga gcgtcgattt ttgtgatgct
    13321 cgtcaggggg gcggagccta tggaaaaacg ccagcaacgc ggccttttta cggttcctgg
    13381 ccttttgctg gccttttgct cacatgt   
//
