# Supplementary material for: Sterol interactions influence the function of Wsc sensors
Source: J Lipid Res. 2023 Nov 2;64(12):100466. doi: 10.1016/j.jlr.2023.100466 (PMC10722382; doi:10.1016/j.jlr.2023.100466)
Supplement: pLB224_pPphis4-TEF1-MFa-wsc1TMD-F234A-mNG-3F6H.gb [file mmc15.zip]

Archive with 1 entries (1 files):
- jlr_100466_pLB224_pPphis4-TEF1-MFa-wsc1TMD-F234A-mNG-3F6H_mmc15.gb
