# Supplementary material for: Sterol interactions influence the function of Wsc sensors
Source: J Lipid Res. 2023 Nov 2;64(12):100466. doi: 10.1016/j.jlr.2023.100466 (PMC10722382; doi:10.1016/j.jlr.2023.100466)
Supplement: pLB224_pPphis4-TEF1-MFa-wsc1TMD-F234A-mNG-3F6H.gb [file mmc15.zip › jlr_100466_pLB224_pPphis4-TEF1-MFa-wsc1TMD-F234A-mNG-3F6H_mmc15.gb]

LOCUS       pLBXXX_pPphis4_T        4841 bp ds-DNA     circular     11-APR-2023
SOURCE      
  ORGANISM  
COMMENT     VNTNAME|pPpKC2|
COMMENT     VNTAUTHORNAME|Mudassar Ahmad|
COMMENT     VNTAUTHOREML|mudassar.ahmad@student.tugraz.at|
COMMENT     VNTEXTCHREPL|Bacteria
COMMENT     
COMMENT     ApEinfo:methylated:1
FEATURES             Location/Qualifiers
     source          1064..1330
                     /organism="synthetic DNA construct"
                     /mol_type="other DNA"
                     /locus_tag="source:synthetic DNA construct"
                     /label="source:synthetic DNA construct"
                     /ApEinfo_label="source:synthetic DNA construct"
                     /ApEinfo_fwdcolor="pink"
                     /ApEinfo_revcolor="pink"
                     /ApEinfo_graphicformat="arrow_data {{0 1 2 0 0 -1} {} 0}
                     width 5 offset 0"
     misc_feature    1331..1411
                     /locus_tag="Wsc1"
                     /label="Wsc1"
                     /ApEinfo_label="Wsc1"
                     /ApEinfo_fwdcolor="cyan"
                     /ApEinfo_revcolor="green"
                     /ApEinfo_graphicformat="arrow_data {{0 1 2 0 0 -1} {} 0}
                     width 5 offset 0"
     misc_feature    1412..1414
                     /locus_tag="Wsc1(1)"
                     /label="Wsc1(1)"
                     /ApEinfo_label="Wsc1"
                     /ApEinfo_fwdcolor="cyan"
                     /ApEinfo_revcolor="green"
                     /ApEinfo_graphicformat="arrow_data {{0 1 2 0 0 -1} {} 0}
                     width 5 offset 0"
     misc_feature    2258..2275
                     /locus_tag="6x His"
                     /label="6x His"
                     /ApEinfo_label="6x His"
                     /ApEinfo_fwdcolor="cyan"
                     /ApEinfo_revcolor="green"
                     /ApEinfo_graphicformat="arrow_data {{0 1 2 0 0 -1} {} 0}
                     width 5 offset 0"
     source          632..1063
                     /organism="synthetic DNA construct"
                     /mol_type="other DNA"
                     /locus_tag="source:synthetic DNA construct(1)"
                     /label="source:synthetic DNA construct(1)"
                     /ApEinfo_label="source:synthetic DNA construct"
                     /ApEinfo_fwdcolor="pink"
                     /ApEinfo_revcolor="pink"
                     /ApEinfo_graphicformat="arrow_data {{0 1 2 0 0 -1} {} 0}
                     width 5 offset 0"
     CDS             1064..1330
                     /locus_tag="Alphafactor"
                     /label="Alphafactor"
                     /ApEinfo_label="Alphafactor"
                     /ApEinfo_fwdcolor="#e9d024"
                     /ApEinfo_revcolor="#e9d024"
                     /ApEinfo_graphicformat="arrow_data {{0 1 2 0 0 -1} {} 0}
                     width 5 offset 0"
     misc_feature    2744..2950
                     /locus_tag="BIK1"
                     /label="BIK1"
                     /ApEinfo_label="BIK1"
                     /ApEinfo_fwdcolor="#ff80ff"
                     /ApEinfo_revcolor="green"
                     /ApEinfo_graphicformat="arrow_data {{0 1 2 0 0 -1} {} 0}
                     width 5 offset 0"
     misc_feature    2186..2257
                     /locus_tag="3xFLAG"
                     /label="3xFLAG"
                     /ApEinfo_label="3xFLAG"
                     /ApEinfo_fwdcolor="#8080ff"
                     /ApEinfo_revcolor="green"
                     /ApEinfo_graphicformat="arrow_data {{0 1 2 0 0 -1} {} 0}
                     width 5 offset 0"
     misc_feature    1349..1411
                     /locus_tag="TMD"
                     /label="TMD"
                     /ApEinfo_label="TMD"
                     /ApEinfo_fwdcolor="#3cbdfb"
                     /ApEinfo_revcolor="green"
                     /ApEinfo_graphicformat="arrow_data {{0 1 2 0 0 -1} {} 0}
                     width 5 offset 0"
     misc_feature    1412..1414
                     /locus_tag="TMD(1)"
                     /label="TMD(1)"
                     /ApEinfo_label="TMD"
                     /ApEinfo_fwdcolor="#3cbdfb"
                     /ApEinfo_revcolor="green"
                     /ApEinfo_graphicformat="arrow_data {{0 1 2 0 0 -1} {} 0}
                     width 5 offset 0"
     splicing_signal 1..34
                     /vntifkey="38"
                     /locus_tag="FRT"
                     /label="FRT"
                     /ApEinfo_label="FRT"
                     /ApEinfo_fwdcolor="pink"
                     /ApEinfo_revcolor="pink"
                     /ApEinfo_graphicformat="arrow_data {{0 1 2 0 0 -1} {} 0}
                     width 5 offset 0"
     misc_feature    2585..2618
                     /locus_tag="Cre Lox remaining part"
                     /label="Cre Lox remaining part"
                     /ApEinfo_label="Cre Lox remaining part"
                     /ApEinfo_fwdcolor="cyan"
                     /ApEinfo_revcolor="green"
                     /ApEinfo_graphicformat="arrow_data {{0 1 2 0 0 -1} {} 0}
                     width 5 offset 0"
     misc_feature    2276..2278
                     /locus_tag="3xFLAG(1)"
                     /label="3xFLAG(1)"
                     /ApEinfo_label="3xFLAG"
                     /ApEinfo_fwdcolor="#8080ff"
                     /ApEinfo_revcolor="green"
                     /ApEinfo_graphicformat="arrow_data {{0 1 2 0 0 -1} {} 0}
                     width 5 offset 0"
     terminator      2299..2578
                     /vntifkey="43"
                     /locus_tag="Arg4\Terminator"
                     /label="Arg4\Terminator"
                     /ApEinfo_label="Arg4\Terminator"
                     /ApEinfo_fwdcolor="#9d1b1c"
                     /ApEinfo_revcolor="#9d1b1c"
                     /ApEinfo_graphicformat="arrow_data {{0 1 2 0 0 -1} {} 0}
                     width 5 offset 0"
     misc_feature    48..48
                     /vntifkey="21"
                     /locus_tag="Stuffer"
                     /label="Stuffer"
                     /ApEinfo_label="Stuffer"
                     /ApEinfo_fwdcolor="#7eff74"
                     /ApEinfo_revcolor="#7eff74"
                     /ApEinfo_graphicformat="arrow_data {{0 1 2 0 0 -1} {} 0}
                     width 5 offset 0"
     CDS             3161..4021
                     /vntifkey="4"
                     /locus_tag="Amp\(Beta-lactamase)"
                     /label="Amp\(Beta-lactamase)"
                     /ApEinfo_label="Amp\(Beta-lactamase)"
                     /ApEinfo_fwdcolor="#e9d024"
                     /ApEinfo_revcolor="#e9d024"
                     /ApEinfo_graphicformat="arrow_data {{0 1 2 0 0 -1} {} 0}
                     width 5 offset 0"
     rep_origin      4192..4780
                     /vntifkey="33"
                     /locus_tag="PUC\ori\(pBR322)"
                     /label="PUC\ori\(pBR322)"
                     /ApEinfo_label="PUC\ori\(pBR322)"
                     /ApEinfo_fwdcolor="#999999"
                     /ApEinfo_revcolor="#999999"
                     /ApEinfo_graphicformat="arrow_data {{0 1 2 0 0 -1} {} 0}
                     width 5 offset 0"
     misc_feature    59..503
                     /locus_tag="RTT103"
                     /label="RTT103"
                     /ApEinfo_label="RTT103"
                     /ApEinfo_fwdcolor="#ffff80"
                     /ApEinfo_revcolor="green"
                     /ApEinfo_graphicformat="arrow_data {{0 1 2 0 0 -1} {} 0}
                     width 5 offset 0"
     misc_feature    626..631
                     /locus_tag="SalI"
                     /label="SalI"
                     /ApEinfo_label="SalI"
                     /ApEinfo_fwdcolor="#ff0000"
                     /ApEinfo_revcolor="green"
                     /ApEinfo_graphicformat="arrow_data {{0 1 2 0 0 -1} {} 0}
                     width 5 offset 0"
     misc_feature    2279..2286
                     /locus_tag="NotI"
                     /label="NotI"
                     /ApEinfo_label="NotI"
                     /ApEinfo_fwdcolor="#ff0000"
                     /ApEinfo_revcolor="green"
                     /ApEinfo_graphicformat="arrow_data {{0 1 2 0 0 -1} {} 0}
                     width 5 offset 0"
     misc_feature    2287..2292
                     /locus_tag="NdeI"
                     /label="NdeI"
                     /ApEinfo_label="NdeI"
                     /ApEinfo_fwdcolor="#ff0000"
                     /ApEinfo_revcolor="green"
                     /ApEinfo_graphicformat="arrow_data {{0 1 2 0 0 -1} {} 0}
                     width 5 offset 0"
     promoter        632..1063
                     /note="P_PpTEF_424"
                     /note="color: #339966; direction: RIGHT"
                     /locus_tag="P_PpTEF_424"
                     /label="P_PpTEF_424"
                     /ApEinfo_label="P_PpTEF_424"
                     /ApEinfo_fwdcolor="#346ee0"
                     /ApEinfo_revcolor="#346ee0"
                     /ApEinfo_graphicformat="arrow_data {{0 1 2 0 0 -1} {} 0}
                     width 5 offset 0"
     misc_feature    1457..1462
                     /locus_tag="SacII"
                     /label="SacII"
                     /ApEinfo_label="SacII"
                     /ApEinfo_fwdcolor="#ff0000"
                     /ApEinfo_revcolor="green"
                     /ApEinfo_graphicformat="arrow_data {{0 1 2 0 0 -1} {} 0}
                     width 5 offset 0"
     misc_feature    1445..1456
                     /locus_tag="GSGS"
                     /label="GSGS"
                     /ApEinfo_label="GSGS"
                     /ApEinfo_fwdcolor="#80ff80"
                     /ApEinfo_revcolor="green"
                     /ApEinfo_graphicformat="arrow_data {{0 1 2 0 0 -1} {} 0}
                     width 5 offset 0"
     misc_feature    2168..2185
                     /locus_tag="GSGS(1)"
                     /label="GSGS(1)"
                     /ApEinfo_label="GSGS"
                     /ApEinfo_fwdcolor="#80ff80"
                     /ApEinfo_revcolor="green"
                     /ApEinfo_graphicformat="arrow_data {{0 1 2 0 0 -1} {} 0}
                     width 5 offset 0"
     misc_feature    1463..2167
                     /locus_tag="mNeon"
                     /label="mNeon"
                     /ApEinfo_label="mNeon"
                     /ApEinfo_fwdcolor="#ff8000"
                     /ApEinfo_revcolor="green"
                     /ApEinfo_graphicformat="arrow_data {{0 1 2 0 0 -1} {} 0}
                     width 5 offset 0"
     misc_feature    1056..1063
                     /locus_tag="PacI"
                     /label="PacI"
                     /ApEinfo_label="PacI"
                     /ApEinfo_fwdcolor="#ff0000"
                     /ApEinfo_revcolor="green"
                     /ApEinfo_graphicformat="arrow_data {{0 1 2 0 0 -1} {} 0}
                     width 5 offset 0"
     misc_feature    1403..1405
                     /locus_tag="L25"
                     /label="L25"
                     /ApEinfo_label="L25"
                     /ApEinfo_fwdcolor="#ff0000"
                     /ApEinfo_revcolor="green"
                     /ApEinfo_graphicformat="arrow_data {{0 1 2 0 0 -1} {} 0}
                     width 5 offset 0"
     misc_feature    1424..1426
                     /locus_tag="R32"
                     /label="R32"
                     /ApEinfo_label="R32"
                     /ApEinfo_fwdcolor="#ff0000"
                     /ApEinfo_revcolor="green"
                     /ApEinfo_graphicformat="arrow_data {{0 1 2 0 0 -1} {} 0}
                     width 5 offset 0"
     misc_feature    1415..1444
                     /locus_tag="Wsc1(2)"
                     /label="Wsc1(2)"
                     /ApEinfo_label="Wsc1"
                     /ApEinfo_fwdcolor="cyan"
                     /ApEinfo_revcolor="green"
                     /ApEinfo_graphicformat="arrow_data {{0 1 2 0 0 -1} {} 0}
                     width 5 offset 0"
     misc_feature    1415..1417
                     /locus_tag="TMD(2)"
                     /label="TMD(2)"
                     /ApEinfo_label="TMD"
                     /ApEinfo_fwdcolor="#3cbdfb"
                     /ApEinfo_revcolor="green"
                     /ApEinfo_graphicformat="arrow_data {{0 1 2 0 0 -1} {} 0}
                     width 5 offset 0"
     misc_feature    1412..1414
                     /locus_tag="F234A"
                     /label="F234A"
                     /ApEinfo_label="F234A"
                     /ApEinfo_fwdcolor="#ff0000"
                     /ApEinfo_revcolor="green"
                     /ApEinfo_graphicformat="arrow_data {{0 1 2 0 0 -1} {} 0}
                     width 5 offset 0"
ORIGIN
        1 gaagttccta tactttctag agaataggaa cttcggccga tcaggcccgg atccATTTAA
       61 ATGAGCTGAA GAAACTGATT CAAGTCCAAG AGTCGTGGAT TACGAAAGAT GCAGAGTCTT
      121 CGGGTTCTCT GGATGAGAAA CTTGCCACAG TTCAGCAGAA AGAATCAGAG TTGAAAGAAT
      181 TCATAAACGA TGTAGAAGAA GAAGATGGTG TACCTCAATA TGCCGCTTCA AGTGATGAAG
      241 AAGGCGACGA AAATGTGTCA AAAAAGAGAA AAATGGAGAG CCCACCAACT GAAACAGTTG
      301 ATTCTGGCGA ACAGCCAACT AACCCAGTCC ACCCTCAGCT TTCCTCCATC TTAGAGAGTC
      361 TATCTAGAAC AACTGGACTA ACACCAGAAC CTGCTTCTAC TTCGGACGAG TCAGCAACAG
      421 CAACGCAGAA GCAAGATGAA ACACCTGTTT CTTCATCTAT AAATCCTGCT CTAGCCAGTT
      481 TGCTGTCCAA ACTTAACGGT TAATTCTTAA TGTCTTCCCC AATCACTTGA GTACGAACTA
      541 TGTATTATAT AATCAGGCAT CTTTTCTTTT TTTCTTTTTT TTTTTGTCTC TCGCTTGGAT
      601 CCCAACACCA TATTTCAGAT CTCCTGTCGA Cataactgtc gcctctttta tctgccgcac
      661 tgcatgaggt gtccccttag tgggaaagag tactgagcca accctggagg acagcaaggg
      721 aaaaatacct acaacttgct tcataatggt cgtaaaaaca atccttgtcg gatataagtg
      781 ttgtagactg tcccttatcc tctgcgatgt tcttcctctc aaagtttgcg atttctctct
      841 atcagaattg ccatcaagag actcaggact aatttcgcag tcccacacgc actcgtacat
      901 gattggctga aatttcccta aagaatttct ttttcacgaa aatttttttt ttacacaaga
      961 ttttcagcag atataaaatg gagagcagga cctccgctgt gactcttctt ttttttcttt
     1021 tattctcact acatacattt tagttattcg ccaacTTAAT TAAatgagat tcccatctat
     1081 tttcaccgct gtcttgttcg ctgcctcctc tgcattggct gcccctgtta acactaccac
     1141 tgaagacgag actgctcaaa ttccagctga agcagttatc ggttactctg accttgaggg
     1201 tgatttcgac gtcgctgttt tgcctttctc taactccact aacaacggtt tgttgttcat
     1261 taacaccact atcgcttcca ttgctgctaa ggaagagggt gtctctctcg agaagagaga
     1321 ggccgaagct GGAGGATCCA ACAGAGGAGC ATTAATTGGA GGTGCTGTAG GCGGTGTTGT
     1381 TGGTGCCCTG ATCATATTTT CCCTGGCTTT CGCTTTCACG TGGCGTCGTA TACACAACAA
     1441 CAACGGTTCT GGATCCCCGC GGGTGAGCAA GGGCGAGGAG GATAACATGG CCTCTCTCCC
     1501 AGCGACACAT GAGTTACACA TCTTTGGCTC CATCAACGGT GTGGACTTTG ACATGGTGGG
     1561 TCAGGGCAGG GGCAATCCAA ATGATGGTTA TGAGGAGTTA AACCTGAAGT CCACCAAGGG
     1621 TGACCTCCAG TTCTCCCCCT GGATTCTGGT CCCTCATATC GGGTATGGCT TCCATCAGTA
     1681 CCTGCCCTAC CCTGACGGGA TGTCGCCTTT CCAGGCCGCC ATGGTAGATG GCTCCGGATA
     1741 CCAAGTCCAT CGCACAATGC AGTTTGAAGA TGGTGCCTCC CTTACTGTTA ACTACCGCTA
     1801 CACCTACGAG GGAAGCCACA TCAAAGGAGA GGCCCAGGTG AAGGGGACTG GTTTCCCTGC
     1861 TGACGGTCCT GTGATGACCA ACTCGCTGAC CGCTGCGGAC TGGTGCAGGT CGAAGAAGAC
     1921 TTACCCCAAC GACAAAACCA TCATCAGTAC CTTTAAGTGG AGTTACACCA CTGGAAATGG
     1981 CAAGCGCTAC CGGAGCACTG CGCGGACCAC CTACACCTTT GCCAAGCCAA TGGCGGCTAA
     2041 CTATCTGAAG AACCAGCCGA TGTACGTGTT CCGTAAGACG GAGCTCAAGC ACTCCAAGAC
     2101 CGAGCTCAAC TTCAAGGAGT GGCAAAAGGC CTTTACCGAT GTGATGGGCA TGGACGAGCT
     2161 GTACAAGAGC GGTTCTGGTT CCGGGGATTA TAAAGATGAC GATGACAAGG ATTATAAAGA
     2221 TGACGATGAC AAGGATTATA AAGATGACGA TGACAAGCAC CATCACCATC ACCATTAAGC
     2281 GGCCGCCATA TGctgcagta tactgagttt gttaatgata caataaactg ttatagtaca
     2341 tacaattgaa actctcttat ctatactggg ggaccttctc gcagaatggt ataaatatct
     2401 actaactgac tgtcgtacgg cctaggggtc tcttcttcga ttatttgcag gtcggaacat
     2461 ccttcgtctg atgcggatct cctgagacaa agttcacggg tatctagtat tctatcagca
     2521 taaatggagg acctttctaa actaaacttt gaatcgtctc cagcagcatc ctcgcattgg
     2581 taccGAAGTT CCTATACTTT CTAGAGAATA GGAACTTCTT ATTTAGAGAT TTTAACTTAC
     2641 ATTTAGATTC GATAGATCTA ACCGGCATCT AACATCCAGT GTTTCTAATC TAGTGAATCG
     2701 AGATCAAGTC TCACTCTGAA CATAATAAAT AAGGTCTAAC CCCATGGAAT TACATGTCCC
     2761 CTTGGGTTCT GAGATTGTCT TACCCGGTGG GGAAAGAGCC ATACTCAAGT TCGTAGGAAA
     2821 TGTGGAGTCA AAGTCTGGGA TTTTTGCTGG TGTTGAACTG ATTGGTCAAA TGAGTGGAAA
     2881 AGGAAAGAAT TCTGGAGAGT TTAAGAACGT GCAGTACTTT ACCACCAAAG TCCCTAATTC
     2941 AGGCATATTT AAATggtacc gacgaaaggg cctcgtgata cgcctatttt tataggttaa
     3001 tgtcatgata ataatggttt cttagacgtc aggtggcact tttcggggaa atgtgcgcgg
     3061 aacccctatt tgtttatttt tctaaataca ttcaaatatg tatccgctca tgagacaata
     3121 accctgataa atgcttcaat aatattgaaa aaggaagagt atgagtattc aacatttccg
     3181 tgtcgccctt attccctttt ttgcggcatt ttgccttcct gtttttgctc acccagaaac
     3241 gctggtgaaa gtaaaagatg ctgaagatca gttgggtgca cgagtgggtt acatcgaact
     3301 ggatctcaac agcggtaaga tccttgagag ttttcgcccc gaagaacgtt ttccaatgat
     3361 gagcactttt aaagttctgc tatgtggcgc ggtattatcc cgtattgacg ccgggcaaga
     3421 gcaactcggt cgccgcatac actattctca gaatgacttg gttgagtact caccagtcac
     3481 agaaaagcat cttacggatg gcatgacagt aagagaatta tgcagtgctg ccataaccat
     3541 gagtgataac actgcggcca acttacttct gacaacgatc ggaggaccga aggagctaac
     3601 cgcttttttg cacaacatgg gggatcatgt aactcgcctt gatcgttggg aaccggagct
     3661 gaatgaagcc ataccaaacg acgagcgtga caccacgatg cctgtagcaa tggcaacaac
     3721 gttgcgcaaa ctattaactg gcgaactact tactctagct tcccggcaac aattaataga
     3781 ctggatggag gcggataaag ttgcaggacc acttctgcgc tcggcccttc cggctggctg
     3841 gtttattgct gataaatctg gagccggtga gcgtgggtct cgcggtatca ttgcagcact
     3901 ggggccagat ggtaagccct cccgtatcgt agttatctac acgacgggga gtcaggcaac
     3961 tatggatgaa cgaaatagac agatcgctga gataggtgcc tcactgatta agcattggta
     4021 actgtcagac caagtttact catatatact ttagattgat ttaaaacttc atttttaatt
     4081 taaaaggatc taggtgaaga tcctttttga taatctcatg accaaaatcc cttaacgtga
     4141 gttttcgttc cactgagcgt cagaccccgt agaaaagatc aaaggatctt cttgagatcc
     4201 tttttttctg cgcgtaatct gctgcttgca aacaaaaaaa ccaccgctac cagcggtggt
     4261 ttgtttgccg gatcaagagc taccaactct ttttccgaag gtaactggct tcagcagagc
     4321 gcagatacca aatactgttc ttctagtgta gccgtagtta ggccaccact tcaagaactc
     4381 tgtagcaccg cctacatacc tcgctctgct aatcctgtta ccagtggctg ctgccagtgg
     4441 cgataagtcg tgtcttaccg ggttggactc aagacgatag ttaccggata aggcgcagcg
     4501 gtcgggctga acggggggtt cgtgcacaca gcccagcttg gagcgaacga cctacaccga
     4561 actgagatac ctacagcgtg agctatgaga aagcgccacg cttcccgaag ggagaaaggc
     4621 ggacaggtat ccggtaagcg gcagggtcgg aacaggagag cgcacgaggg agcttccagg
     4681 gggaaacgcc tggtatcttt atagtcctgt cgggtttcgc cacctctgac ttgagcgtcg
     4741 atttttgtga tgctcgtcag gggggcggag cctatggaaa aacgccagca acgcggcctt
     4801 tttacggttc ctggcctttt gctggccttt tgctcacatg t 
//
