# Supplementary material for: Sterol interactions influence the function of Wsc sensors
Source: J Lipid Res. 2023 Nov 2;64(12):100466. doi: 10.1016/j.jlr.2023.100466 (PMC10722382; doi:10.1016/j.jlr.2023.100466)
Supplement: pLB225_pPphis4-TEF1-MFa-Wsc3TMD-F273A-mNG-3F6H.gb [file mmc16.zip › jlr_100466_pLB225_pPphis4-TEF1-MFa-Wsc3TMD-F273A-mNG-3F6H_mmc16.gb]

LOCUS       pPphis4_TEF1_MFa        4844 bp ds-DNA     circular     09-AUG-2022
SOURCE      
  ORGANISM  
COMMENT     VNTNAME|pPpKC2|
COMMENT     VNTAUTHORNAME|Mudassar Ahmad|
COMMENT     VNTAUTHOREML|mudassar.ahmad@student.tugraz.at|
COMMENT     VNTEXTCHREPL|Bacteria
COMMENT     ApEinfo:methylated:1
FEATURES             Location/Qualifiers
     source          1064..1330
                     /organism="synthetic DNA construct"
                     /mol_type="other DNA"
                     /locus_tag="source:synthetic DNA construct"
                     /label="source:synthetic DNA construct"
                     /ApEinfo_label="source:synthetic DNA construct"
                     /ApEinfo_fwdcolor="pink"
                     /ApEinfo_revcolor="pink"
                     /ApEinfo_graphicformat="arrow_data {{0 1 2 0 0 -1} {} 0}
                     width 5 offset 0"
     misc_feature    2261..2278
                     /locus_tag="6x His"
                     /label="6x His"
                     /ApEinfo_label="6x His"
                     /ApEinfo_fwdcolor="cyan"
                     /ApEinfo_revcolor="green"
                     /ApEinfo_graphicformat="arrow_data {{0 1 2 0 0 -1} {} 0}
                     width 5 offset 0"
     source          632..1063
                     /organism="synthetic DNA construct"
                     /mol_type="other DNA"
                     /locus_tag="source:synthetic DNA construct(1)"
                     /label="source:synthetic DNA construct(1)"
                     /ApEinfo_label="source:synthetic DNA construct"
                     /ApEinfo_fwdcolor="pink"
                     /ApEinfo_revcolor="pink"
                     /ApEinfo_graphicformat="arrow_data {{0 1 2 0 0 -1} {} 0}
                     width 5 offset 0"
     CDS             1064..1330
                     /locus_tag="Alphafactor"
                     /label="Alphafactor"
                     /ApEinfo_label="Alphafactor"
                     /ApEinfo_fwdcolor="#e9d024"
                     /ApEinfo_revcolor="#e9d024"
                     /ApEinfo_graphicformat="arrow_data {{0 1 2 0 0 -1} {} 0}
                     width 5 offset 0"
     misc_feature    2747..2953
                     /locus_tag="BIK1"
                     /label="BIK1"
                     /ApEinfo_label="BIK1"
                     /ApEinfo_fwdcolor="#ff80ff"
                     /ApEinfo_revcolor="green"
                     /ApEinfo_graphicformat="arrow_data {{0 1 2 0 0 -1} {} 0}
                     width 5 offset 0"
     misc_feature    2189..2260
                     /locus_tag="3xFLAG"
                     /label="3xFLAG"
                     /ApEinfo_label="3xFLAG"
                     /ApEinfo_fwdcolor="#8080ff"
                     /ApEinfo_revcolor="green"
                     /ApEinfo_graphicformat="arrow_data {{0 1 2 0 0 -1} {} 0}
                     width 5 offset 0"
     splicing_signal 1..34
                     /vntifkey="38"
                     /locus_tag="FRT"
                     /label="FRT"
                     /ApEinfo_label="FRT"
                     /ApEinfo_fwdcolor="pink"
                     /ApEinfo_revcolor="pink"
                     /ApEinfo_graphicformat="arrow_data {{0 1 2 0 0 -1} {} 0}
                     width 5 offset 0"
     misc_feature    2588..2621
                     /locus_tag="Cre Lox remaining part"
                     /label="Cre Lox remaining part"
                     /ApEinfo_label="Cre Lox remaining part"
                     /ApEinfo_fwdcolor="cyan"
                     /ApEinfo_revcolor="green"
                     /ApEinfo_graphicformat="arrow_data {{0 1 2 0 0 -1} {} 0}
                     width 5 offset 0"
     misc_feature    2279..2281
                     /locus_tag="3xFLAG(1)"
                     /label="3xFLAG(1)"
                     /ApEinfo_label="3xFLAG"
                     /ApEinfo_fwdcolor="#8080ff"
                     /ApEinfo_revcolor="green"
                     /ApEinfo_graphicformat="arrow_data {{0 1 2 0 0 -1} {} 0}
                     width 5 offset 0"
     terminator      2302..2581
                     /vntifkey="43"
                     /locus_tag="Arg4\Terminator"
                     /label="Arg4\Terminator"
                     /ApEinfo_label="Arg4\Terminator"
                     /ApEinfo_fwdcolor="#9d1b1c"
                     /ApEinfo_revcolor="#9d1b1c"
                     /ApEinfo_graphicformat="arrow_data {{0 1 2 0 0 -1} {} 0}
                     width 5 offset 0"
     misc_feature    48..48
                     /vntifkey="21"
                     /locus_tag="Stuffer"
                     /label="Stuffer"
                     /ApEinfo_label="Stuffer"
                     /ApEinfo_fwdcolor="#7eff74"
                     /ApEinfo_revcolor="#7eff74"
                     /ApEinfo_graphicformat="arrow_data {{0 1 2 0 0 -1} {} 0}
                     width 5 offset 0"
     misc_feature    1355..1424
                     /locus_tag="TMD"
                     /label="TMD"
                     /ApEinfo_label="TMD"
                     /ApEinfo_fwdcolor="#0080ff"
                     /ApEinfo_revcolor="green"
                     /ApEinfo_graphicformat="arrow_data {{0 1 2 0 0 -1} {} 0}
                     width 5 offset 0"
     CDS             3164..4024
                     /vntifkey="4"
                     /locus_tag="Amp\(Beta-lactamase)"
                     /label="Amp\(Beta-lactamase)"
                     /ApEinfo_label="Amp\(Beta-lactamase)"
                     /ApEinfo_fwdcolor="#e9d024"
                     /ApEinfo_revcolor="#e9d024"
                     /ApEinfo_graphicformat="arrow_data {{0 1 2 0 0 -1} {} 0}
                     width 5 offset 0"
     rep_origin      4195..4783
                     /vntifkey="33"
                     /locus_tag="PUC\ori\(pBR322)"
                     /label="PUC\ori\(pBR322)"
                     /ApEinfo_label="PUC\ori\(pBR322)"
                     /ApEinfo_fwdcolor="#999999"
                     /ApEinfo_revcolor="#999999"
                     /ApEinfo_graphicformat="arrow_data {{0 1 2 0 0 -1} {} 0}
                     width 5 offset 0"
     misc_feature    59..503
                     /locus_tag="RTT103"
                     /label="RTT103"
                     /ApEinfo_label="RTT103"
                     /ApEinfo_fwdcolor="#ffff80"
                     /ApEinfo_revcolor="green"
                     /ApEinfo_graphicformat="arrow_data {{0 1 2 0 0 -1} {} 0}
                     width 5 offset 0"
     misc_feature    626..631
                     /locus_tag="SalI"
                     /label="SalI"
                     /ApEinfo_label="SalI"
                     /ApEinfo_fwdcolor="#ff0000"
                     /ApEinfo_revcolor="green"
                     /ApEinfo_graphicformat="arrow_data {{0 1 2 0 0 -1} {} 0}
                     width 5 offset 0"
     misc_feature    2282..2289
                     /locus_tag="NotI"
                     /label="NotI"
                     /ApEinfo_label="NotI"
                     /ApEinfo_fwdcolor="#ff0000"
                     /ApEinfo_revcolor="green"
                     /ApEinfo_graphicformat="arrow_data {{0 1 2 0 0 -1} {} 0}
                     width 5 offset 0"
     misc_feature    2290..2295
                     /locus_tag="NdeI"
                     /label="NdeI"
                     /ApEinfo_label="NdeI"
                     /ApEinfo_fwdcolor="#ff0000"
                     /ApEinfo_revcolor="green"
                     /ApEinfo_graphicformat="arrow_data {{0 1 2 0 0 -1} {} 0}
                     width 5 offset 0"
     promoter        632..1063
                     /note="P_PpTEF_424"
                     /note="color: #339966; direction: RIGHT"
                     /locus_tag="P_PpTEF_424"
                     /label="P_PpTEF_424"
                     /ApEinfo_label="P_PpTEF_424"
                     /ApEinfo_fwdcolor="#346ee0"
                     /ApEinfo_revcolor="#346ee0"
                     /ApEinfo_graphicformat="arrow_data {{0 1 2 0 0 -1} {} 0}
                     width 5 offset 0"
     misc_feature    1460..1465
                     /locus_tag="SacII"
                     /label="SacII"
                     /ApEinfo_label="SacII"
                     /ApEinfo_fwdcolor="#ff0000"
                     /ApEinfo_revcolor="green"
                     /ApEinfo_graphicformat="arrow_data {{0 1 2 0 0 -1} {} 0}
                     width 5 offset 0"
     misc_feature    1448..1459
                     /locus_tag="GSGS"
                     /label="GSGS"
                     /ApEinfo_label="GSGS"
                     /ApEinfo_fwdcolor="#80ff80"
                     /ApEinfo_revcolor="green"
                     /ApEinfo_graphicformat="arrow_data {{0 1 2 0 0 -1} {} 0}
                     width 5 offset 0"
     misc_feature    2171..2188
                     /locus_tag="GSGS(1)"
                     /label="GSGS(1)"
                     /ApEinfo_label="GSGS"
                     /ApEinfo_fwdcolor="#80ff80"
                     /ApEinfo_revcolor="green"
                     /ApEinfo_graphicformat="arrow_data {{0 1 2 0 0 -1} {} 0}
                     width 5 offset 0"
     misc_feature    1466..2170
                     /locus_tag="mNeon"
                     /label="mNeon"
                     /ApEinfo_label="mNeon"
                     /ApEinfo_fwdcolor="#ff8000"
                     /ApEinfo_revcolor="green"
                     /ApEinfo_graphicformat="arrow_data {{0 1 2 0 0 -1} {} 0}
                     width 5 offset 0"
     misc_feature    1056..1063
                     /locus_tag="PacI"
                     /label="PacI"
                     /ApEinfo_label="PacI"
                     /ApEinfo_fwdcolor="#ff0000"
                     /ApEinfo_revcolor="green"
                     /ApEinfo_graphicformat="arrow_data {{0 1 2 0 0 -1} {} 0}
                     width 5 offset 0"
     misc_feature    1331..1447
                     /locus_tag="Pp Wsc3"
                     /label="Pp Wsc3"
                     /ApEinfo_label="Pp Wsc3"
                     /ApEinfo_fwdcolor="#ffff80"
                     /ApEinfo_revcolor="green"
                     /ApEinfo_graphicformat="arrow_data {{0 1 2 0 0 -1} {} 0}
                     width 5 offset 0"
     misc_feature    1355..1424
                     /locus_tag="TMD(1)"
                     /label="TMD(1)"
                     /ApEinfo_label="TMD"
                     /ApEinfo_fwdcolor="cyan"
                     /ApEinfo_revcolor="green"
                     /ApEinfo_graphicformat="arrow_data {{0 1 2 0 0 -1} {} 0}
                     width 5 offset 0"
     misc_feature    1427..1429
                     /locus_tag="R30"
                     /label="R30"
                     /ApEinfo_label="R30"
                     /ApEinfo_fwdcolor="#ff0000"
                     /ApEinfo_revcolor="green"
                     /ApEinfo_graphicformat="arrow_data {{0 1 2 0 0 -1} {} 0}
                     width 5 offset 0"
     misc_feature    1403..1405
                     /locus_tag="V22"
                     /label="V22"
                     /ApEinfo_label="V22"
                     /ApEinfo_fwdcolor="#ff0000"
                     /ApEinfo_revcolor="green"
                     /ApEinfo_graphicformat="arrow_data {{0 1 2 0 0 -1} {} 0}
                     width 5 offset 0"
     misc_feature    1415..1417
                     /locus_tag="Used to be F26, now Ala"
                     /label="Used to be F26, now Ala"
                     /ApEinfo_label="Used to be F26, now Ala"
                     /ApEinfo_fwdcolor="#ff0000"
                     /ApEinfo_revcolor="green"
                     /ApEinfo_graphicformat="arrow_data {{0 1 2 0 0 -1} {} 0}
                     width 5 offset 0"
ORIGIN
        1 gaagttccta tactttctag agaataggaa cttcggccga tcaggcccgg atccATTTAA
       61 ATGAGCTGAA GAAACTGATT CAAGTCCAAG AGTCGTGGAT TACGAAAGAT GCAGAGTCTT
      121 CGGGTTCTCT GGATGAGAAA CTTGCCACAG TTCAGCAGAA AGAATCAGAG TTGAAAGAAT
      181 TCATAAACGA TGTAGAAGAA GAAGATGGTG TACCTCAATA TGCCGCTTCA AGTGATGAAG
      241 AAGGCGACGA AAATGTGTCA AAAAAGAGAA AAATGGAGAG CCCACCAACT GAAACAGTTG
      301 ATTCTGGCGA ACAGCCAACT AACCCAGTCC ACCCTCAGCT TTCCTCCATC TTAGAGAGTC
      361 TATCTAGAAC AACTGGACTA ACACCAGAAC CTGCTTCTAC TTCGGACGAG TCAGCAACAG
      421 CAACGCAGAA GCAAGATGAA ACACCTGTTT CTTCATCTAT AAATCCTGCT CTAGCCAGTT
      481 TGCTGTCCAA ACTTAACGGT TAATTCTTAA TGTCTTCCCC AATCACTTGA GTACGAACTA
      541 TGTATTATAT AATCAGGCAT CTTTTCTTTT TTTCTTTTTT TTTTTGTCTC TCGCTTGGAT
      601 CCCAACACCA TATTTCAGAT CTCCTGTCGA Cataactgtc gcctctttta tctgccgcac
      661 tgcatgaggt gtccccttag tgggaaagag tactgagcca accctggagg acagcaaggg
      721 aaaaatacct acaacttgct tcataatggt cgtaaaaaca atccttgtcg gatataagtg
      781 ttgtagactg tcccttatcc tctgcgatgt tcttcctctc aaagtttgcg atttctctct
      841 atcagaattg ccatcaagag actcaggact aatttcgcag tcccacacgc actcgtacat
      901 gattggctga aatttcccta aagaatttct ttttcacgaa aatttttttt ttacacaaga
      961 ttttcagcag atataaaatg gagagcagga cctccgctgt gactcttctt ttttttcttt
     1021 tattctcact acatacattt tagttattcg ccaacTTAAT TAAatgagat tcccatctat
     1081 tttcaccgct gtcttgttcg ctgcctcctc tgcattggct gcccctgtta acactaccac
     1141 tgaagacgag actgctcaaa ttccagctga agcagttatc ggttactctg accttgaggg
     1201 tgatttcgac gtcgctgttt tgcctttctc taactccact aacaacggtt tgttgttcat
     1261 taacaccact atcgcttcca ttgctgctaa ggaagagggt gtctctctcg agaagagaga
     1321 ggccgaagct GGCTCATCTT TAAGTAAAGG TGCAATTGCA GGTACCGTTA TCGGATCTGT
     1381 CATTGGTGGT GTCTTGATAA TAGTTGCACT TGCAGCTTGG TGGTGGAGAA GACGTAAATC
     1441 CGATATTGGT TCTGGATCCC CGCGGGTGAG CAAGGGCGAG GAGGATAACA TGGCCTCTCT
     1501 CCCAGCGACA CATGAGTTAC ACATCTTTGG CTCCATCAAC GGTGTGGACT TTGACATGGT
     1561 GGGTCAGGGC ACCGGCAATC CAAATGATGG TTATGAGGAG TTAAACCTGA AGTCCACCAA
     1621 GGGTGACCTC CAGTTCTCCC CCTGGATTCT GGTCCCTCAT ATCGGGTATG GCTTCCATCA
     1681 GTACCTGCCC TACCCTGACG GGATGTCGCC TTTCCAGGCC GCCATGGTAG ATGGCTCCGG
     1741 ATACCAAGTC CATCGCACAA TGCAGTTTGA AGATGGTGCC TCCCTTACTG TTAACTACCG
     1801 CTACACCTAC GAGGGAAGCC ACATCAAAGG AGAGGCCCAG GTGAAGGGGA CTGGTTTCCC
     1861 TGCTGACGGT CCTGTGATGA CCAACTCGCT GACCGCTGCG GACTGGTGCA GGTCGAAGAA
     1921 GACTTACCCC AACGACAAAA CCATCATCAG TACCTTTAAG TGGAGTTACA CCACTGGAAA
     1981 TGGCAAGCGC TACCGGAGCA CTGCGCGGAC CACCTACACC TTTGCCAAGC CAATGGCGGC
     2041 TAACTATCTG AAGAACCAGC CGATGTACGT GTTCCGTAAG ACGGAGCTCA AGCACTCCAA
     2101 GACCGAGCTC AACTTCAAGG AGTGGCAAAA GGCCTTTACC GATGTGATGG GCATGGACGA
     2161 GCTGTACAAG AGCGGTTCTG GTTCCGGGGA TTATAAAGAT GACGATGACA AGGATTATAA
     2221 AGATGACGAT GACAAGGATT ATAAAGATGA CGATGACAAG CACCATCACC ATCACCATTA
     2281 AGCGGCCGCC ATATGctgca gtatactgag tttgttaatg atacaataaa ctgttatagt
     2341 acatacaatt gaaactctct tatctatact gggggacctt ctcgcagaat ggtataaata
     2401 tctactaact gactgtcgta cggcctaggg gtctcttctt cgattatttg caggtcggaa
     2461 catccttcgt ctgatgcgga tctcctgaga caaagttcac gggtatctag tattctatca
     2521 gcataaatgg aggacctttc taaactaaac tttgaatcgt ctccagcagc atcctcgcat
     2581 tggtaccGAA GTTCCTATAC TTTCTAGAGA ATAGGAACTT CTTATTTAGA GATTTTAACT
     2641 TACATTTAGA TTCGATAGAT CTAACCGGCA TCTAACATCC AGTGTTTCTA ATCTAGTGAA
     2701 TCGAGATCAA GTCTCACTCT GAACATAATA AATAAGGTCT AACCCCATGG AATTACATGT
     2761 CCCCTTGGGT TCTGAGATTG TCTTACCCGG TGGGGAAAGA GCCATACTCA AGTTCGTAGG
     2821 AAATGTGGAG TCAAAGTCTG GGATTTTTGC TGGTGTTGAA CTGATTGGTC AAATGAGTGG
     2881 AAAAGGAAAG AATTCTGGAG AGTTTAAGAA CGTGCAGTAC TTTACCACCA AAGTCCCTAA
     2941 TTCAGGCATA TTTAAATggt accgacgaaa gggcctcgtg atacgcctat ttttataggt
     3001 taatgtcatg ataataatgg tttcttagac gtcaggtggc acttttcggg gaaatgtgcg
     3061 cggaacccct atttgtttat ttttctaaat acattcaaat atgtatccgc tcatgagaca
     3121 ataaccctga taaatgcttc aataatattg aaaaaggaag agtatgagta ttcaacattt
     3181 ccgtgtcgcc cttattccct tttttgcggc attttgcctt cctgtttttg ctcacccaga
     3241 aacgctggtg aaagtaaaag atgctgaaga tcagttgggt gcacgagtgg gttacatcga
     3301 actggatctc aacagcggta agatccttga gagttttcgc cccgaagaac gttttccaat
     3361 gatgagcact tttaaagttc tgctatgtgg cgcggtatta tcccgtattg acgccgggca
     3421 agagcaactc ggtcgccgca tacactattc tcagaatgac ttggttgagt actcaccagt
     3481 cacagaaaag catcttacgg atggcatgac agtaagagaa ttatgcagtg ctgccataac
     3541 catgagtgat aacactgcgg ccaacttact tctgacaacg atcggaggac cgaaggagct
     3601 aaccgctttt ttgcacaaca tgggggatca tgtaactcgc cttgatcgtt gggaaccgga
     3661 gctgaatgaa gccataccaa acgacgagcg tgacaccacg atgcctgtag caatggcaac
     3721 aacgttgcgc aaactattaa ctggcgaact acttactcta gcttcccggc aacaattaat
     3781 agactggatg gaggcggata aagttgcagg accacttctg cgctcggccc ttccggctgg
     3841 ctggtttatt gctgataaat ctggagccgg tgagcgtggg tctcgcggta tcattgcagc
     3901 actggggcca gatggtaagc cctcccgtat cgtagttatc tacacgacgg ggagtcaggc
     3961 aactatggat gaacgaaata gacagatcgc tgagataggt gcctcactga ttaagcattg
     4021 gtaactgtca gaccaagttt actcatatat actttagatt gatttaaaac ttcattttta
     4081 atttaaaagg atctaggtga agatcctttt tgataatctc atgaccaaaa tcccttaacg
     4141 tgagttttcg ttccactgag cgtcagaccc cgtagaaaag atcaaaggat cttcttgaga
     4201 tccttttttt ctgcgcgtaa tctgctgctt gcaaacaaaa aaaccaccgc taccagcggt
     4261 ggtttgtttg ccggatcaag agctaccaac tctttttccg aaggtaactg gcttcagcag
     4321 agcgcagata ccaaatactg ttcttctagt gtagccgtag ttaggccacc acttcaagaa
     4381 ctctgtagca ccgcctacat acctcgctct gctaatcctg ttaccagtgg ctgctgccag
     4441 tggcgataag tcgtgtctta ccgggttgga ctcaagacga tagttaccgg ataaggcgca
     4501 gcggtcgggc tgaacggggg gttcgtgcac acagcccagc ttggagcgaa cgacctacac
     4561 cgaactgaga tacctacagc gtgagctatg agaaagcgcc acgcttcccg aagggagaaa
     4621 ggcggacagg tatccggtaa gcggcagggt cggaacagga gagcgcacga gggagcttcc
     4681 agggggaaac gcctggtatc tttatagtcc tgtcgggttt cgccacctct gacttgagcg
     4741 tcgatttttg tgatgctcgt caggggggcg gagcctatgg aaaaacgcca gcaacgcggc
     4801 ctttttacgg ttcctggcct tttgctggcc ttttgctcac atgt 
//
