# Supplementary material for: Sterol interactions influence the function of Wsc sensors
Source: J Lipid Res. 2023 Nov 2;64(12):100466. doi: 10.1016/j.jlr.2023.100466 (PMC10722382; doi:10.1016/j.jlr.2023.100466)
Supplement: pLB233_pPpKC2_his4-PWsc1-Wsc1(F234A)-mNG.gb [file mmc17.zip › jlr_100466_pLB233_pPpKC2_his4-PWsc1-Wsc1_spl_F234A_spl_-mNG_mmc17.gb]

LOCUS       pLBXXX_pPpKC2_hi        8825 bp ds-DNA     circular     11-APR-2023
SOURCE      
  ORGANISM  
COMMENT     VNTNAME|pPpKC2|
COMMENT     VNTAUTHORNAME|Mudassar Ahmad|
COMMENT     VNTAUTHOREML|mudassar.ahmad@student.tugraz.at|
COMMENT     VNTEXTCHREPL|Bacteria
COMMENT     
COMMENT     ApEinfo:methylated:1
FEATURES             Location/Qualifiers
     terminator      3230..3564
                     /vntifkey="43"
                     /locus_tag="Aox1\Terminator"
                     /label="Aox1\Terminator"
                     /ApEinfo_label="Aox1\Terminator"
                     /ApEinfo_fwdcolor="#9d1b1c"
                     /ApEinfo_revcolor="#9d1b1c"
                     /ApEinfo_graphicformat="arrow_data {{0 1 2 0 0 -1} {} 0}
                     width 5 offset 0"
     misc_feature    4475..5173
                     /locus_tag="Wsc1"
                     /label="Wsc1"
                     /ApEinfo_label="Wsc1"
                     /ApEinfo_fwdcolor="cyan"
                     /ApEinfo_revcolor="green"
                     /ApEinfo_graphicformat="arrow_data {{0 1 2 0 0 -1} {} 0}
                     width 5 offset 0"
     misc_feature    5174..5176
                     /locus_tag="Wsc1(1)"
                     /label="Wsc1(1)"
                     /ApEinfo_label="Wsc1"
                     /ApEinfo_fwdcolor="cyan"
                     /ApEinfo_revcolor="green"
                     /ApEinfo_graphicformat="arrow_data {{0 1 2 0 0 -1} {} 0}
                     width 5 offset 0"
     misc_feature    6170..6248
                     /locus_tag="HAx3"
                     /label="HAx3"
                     /ApEinfo_label="HAx3"
                     /ApEinfo_fwdcolor="#ff80ff"
                     /ApEinfo_revcolor="green"
                     /ApEinfo_graphicformat="arrow_data {{0 1 2 0 0 -1} {} 0}
                     width 5 offset 0"
     CDS             1958..3226
                     /vntifkey="4"
                     /locus_tag="FLP\Recombinase"
                     /label="FLP\Recombinase"
                     /ApEinfo_label="FLP\Recombinase"
                     /ApEinfo_fwdcolor="#e9d024"
                     /ApEinfo_revcolor="#e9d024"
                     /ApEinfo_graphicformat="arrow_data {{0 1 2 0 0 -1} {} 0}
                     width 5 offset 0"
     misc_feature    6728..6934
                     /locus_tag="BIK1"
                     /label="BIK1"
                     /ApEinfo_label="BIK1"
                     /ApEinfo_fwdcolor="#ff80ff"
                     /ApEinfo_revcolor="green"
                     /ApEinfo_graphicformat="arrow_data {{0 1 2 0 0 -1} {} 0}
                     width 5 offset 0"
     splicing_signal 1..34
                     /vntifkey="38"
                     /locus_tag="FRT"
                     /label="FRT"
                     /ApEinfo_label="FRT"
                     /ApEinfo_fwdcolor="pink"
                     /ApEinfo_revcolor="pink"
                     /ApEinfo_graphicformat="arrow_data {{0 1 2 0 0 -1} {} 0}
                     width 5 offset 0"
     splicing_signal 984..1017
                     /vntifkey="38"
                     /locus_tag="FRT(1)"
                     /label="FRT(1)"
                     /ApEinfo_label="FRT"
                     /ApEinfo_fwdcolor="pink"
                     /ApEinfo_revcolor="pink"
                     /ApEinfo_graphicformat="arrow_data {{0 1 2 0 0 -1} {} 0}
                     width 5 offset 0"
     misc_feature    5111..5173
                     /locus_tag="TMD"
                     /label="TMD"
                     /ApEinfo_label="TMD"
                     /ApEinfo_fwdcolor="#0080ff"
                     /ApEinfo_revcolor="green"
                     /ApEinfo_graphicformat="arrow_data {{0 1 2 0 0 -1} {} 0}
                     width 5 offset 0"
     misc_feature    5174..5176
                     /locus_tag="TMD(1)"
                     /label="TMD(1)"
                     /ApEinfo_label="TMD"
                     /ApEinfo_fwdcolor="#0080ff"
                     /ApEinfo_revcolor="green"
                     /ApEinfo_graphicformat="arrow_data {{0 1 2 0 0 -1} {} 0}
                     width 5 offset 0"
     misc_feature    6569..6602
                     /locus_tag="Cre Lox remaining part"
                     /label="Cre Lox remaining part"
                     /ApEinfo_label="Cre Lox remaining part"
                     /ApEinfo_fwdcolor="cyan"
                     /ApEinfo_revcolor="green"
                     /ApEinfo_graphicformat="arrow_data {{0 1 2 0 0 -1} {} 0}
                     width 5 offset 0"
     misc_feature    5385..5404
                     /locus_tag="sgRNA binding"
                     /label="sgRNA binding"
                     /ApEinfo_label="sgRNA binding"
                     /ApEinfo_fwdcolor="cyan"
                     /ApEinfo_revcolor="green"
                     /ApEinfo_graphicformat="arrow_data {{0 1 2 0 0 -1} {} 0}
                     width 5 offset 0"
     promoter        1018..1957
                     /vntifkey="29"
                     /locus_tag="Aox1\Promoter"
                     /label="Aox1\Promoter"
                     /ApEinfo_label="Aox1\Promoter"
                     /ApEinfo_fwdcolor="#346ee0"
                     /ApEinfo_revcolor="#346ee0"
                     /ApEinfo_graphicformat="arrow_data {{0 1 2 0 0 -1} {} 0}
                     width 5 offset 0"
     misc_feature    6152..6169
                     /locus_tag="GSGS"
                     /label="GSGS"
                     /ApEinfo_label="GSGS"
                     /ApEinfo_fwdcolor="#80ff80"
                     /ApEinfo_revcolor="green"
                     /ApEinfo_graphicformat="arrow_data {{0 1 2 0 0 -1} {} 0}
                     width 5 offset 0"
     misc_feature    6237..6242
                     /locus_tag="NdeI"
                     /label="NdeI"
                     /ApEinfo_label="NdeI"
                     /ApEinfo_fwdcolor="#ffff80"
                     /ApEinfo_revcolor="green"
                     /ApEinfo_graphicformat="arrow_data {{0 1 2 0 0 -1} {} 0}
                     width 5 offset 0"
     misc_feature    5377..5396
                     /locus_tag="sgRNAew"
                     /label="sgRNAew"
                     /ApEinfo_label="sgRNAew"
                     /ApEinfo_fwdcolor="#ff80ff"
                     /ApEinfo_revcolor="green"
                     /ApEinfo_graphicformat="arrow_data {{0 1 2 0 0 -1} {} 0}
                     width 5 offset 0"
     misc_feature    5447..6151
                     /locus_tag="mNeon"
                     /label="mNeon"
                     /ApEinfo_label="mNeon"
                     /ApEinfo_fwdcolor="#ff8000"
                     /ApEinfo_revcolor="green"
                     /ApEinfo_graphicformat="arrow_data {{0 1 2 0 0 -1} {} 0}
                     width 5 offset 0"
     terminator      6283..6562
                     /vntifkey="43"
                     /locus_tag="Arg4\Terminator"
                     /label="Arg4\Terminator"
                     /ApEinfo_label="Arg4\Terminator"
                     /ApEinfo_fwdcolor="#9d1b1c"
                     /ApEinfo_revcolor="#9d1b1c"
                     /ApEinfo_graphicformat="arrow_data {{0 1 2 0 0 -1} {} 0}
                     width 5 offset 0"
     misc_feature    6249..6259
                     /locus_tag="HAx3(1)"
                     /label="HAx3(1)"
                     /ApEinfo_label="HAx3"
                     /ApEinfo_fwdcolor="#ff80ff"
                     /ApEinfo_revcolor="green"
                     /ApEinfo_graphicformat="arrow_data {{0 1 2 0 0 -1} {} 0}
                     width 5 offset 0"
     misc_feature    48..970
                     /vntifkey="21"
                     /locus_tag="Stuffer"
                     /label="Stuffer"
                     /ApEinfo_label="Stuffer"
                     /ApEinfo_fwdcolor="#7eff74"
                     /ApEinfo_revcolor="#7eff74"
                     /ApEinfo_graphicformat="arrow_data {{0 1 2 0 0 -1} {} 0}
                     width 5 offset 0"
     CDS             7145..8005
                     /vntifkey="4"
                     /locus_tag="Amp\(Beta-lactamase)"
                     /label="Amp\(Beta-lactamase)"
                     /ApEinfo_label="Amp\(Beta-lactamase)"
                     /ApEinfo_fwdcolor="#e9d024"
                     /ApEinfo_revcolor="#e9d024"
                     /ApEinfo_graphicformat="arrow_data {{0 1 2 0 0 -1} {} 0}
                     width 5 offset 0"
     rep_origin      8176..8764
                     /vntifkey="33"
                     /locus_tag="PUC\ori\(pBR322)"
                     /label="PUC\ori\(pBR322)"
                     /ApEinfo_label="PUC\ori\(pBR322)"
                     /ApEinfo_fwdcolor="#999999"
                     /ApEinfo_revcolor="#999999"
                     /ApEinfo_graphicformat="arrow_data {{0 1 2 0 0 -1} {} 0}
                     width 5 offset 0"
     misc_feature    3575..4019
                     /locus_tag="RTT103"
                     /label="RTT103"
                     /ApEinfo_label="RTT103"
                     /ApEinfo_fwdcolor="#ffff80"
                     /ApEinfo_revcolor="green"
                     /ApEinfo_graphicformat="arrow_data {{0 1 2 0 0 -1} {} 0}
                     width 5 offset 0"
     misc_feature    4142..4147
                     /locus_tag="SalI"
                     /label="SalI"
                     /ApEinfo_label="SalI"
                     /ApEinfo_fwdcolor="#ff0000"
                     /ApEinfo_revcolor="green"
                     /ApEinfo_graphicformat="arrow_data {{0 1 2 0 0 -1} {} 0}
                     width 5 offset 0"
     misc_feature    6263..6270
                     /locus_tag="NotI"
                     /label="NotI"
                     /ApEinfo_label="NotI"
                     /ApEinfo_fwdcolor="#ff0000"
                     /ApEinfo_revcolor="green"
                     /ApEinfo_graphicformat="arrow_data {{0 1 2 0 0 -1} {} 0}
                     width 5 offset 0"
     misc_feature    6271..6276
                     /locus_tag="NdeI(1)"
                     /label="NdeI(1)"
                     /ApEinfo_label="NdeI"
                     /ApEinfo_fwdcolor="#ff0000"
                     /ApEinfo_revcolor="green"
                     /ApEinfo_graphicformat="arrow_data {{0 1 2 0 0 -1} {} 0}
                     width 5 offset 0"
     misc_feature    6260..6262
                     /locus_tag="Wsc1(2)"
                     /label="Wsc1(2)"
                     /ApEinfo_label="Wsc1"
                     /ApEinfo_fwdcolor="cyan"
                     /ApEinfo_revcolor="green"
                     /ApEinfo_graphicformat="arrow_data {{0 1 2 0 0 -1} {} 0}
                     width 5 offset 0"
     misc_feature    5441..5446
                     /locus_tag="SacII"
                     /label="SacII"
                     /ApEinfo_label="SacII"
                     /ApEinfo_fwdcolor="#ff0000"
                     /ApEinfo_revcolor="green"
                     /ApEinfo_graphicformat="arrow_data {{0 1 2 0 0 -1} {} 0}
                     width 5 offset 0"
     misc_feature    5429..5440
                     /locus_tag="GSGS(1)"
                     /label="GSGS(1)"
                     /ApEinfo_label="GSGS"
                     /ApEinfo_fwdcolor="#80ff80"
                     /ApEinfo_revcolor="green"
                     /ApEinfo_graphicformat="arrow_data {{0 1 2 0 0 -1} {} 0}
                     width 5 offset 0"
     misc_feature    5177..5428
                     /locus_tag="Wsc1(3)"
                     /label="Wsc1(3)"
                     /ApEinfo_label="Wsc1"
                     /ApEinfo_fwdcolor="cyan"
                     /ApEinfo_revcolor="green"
                     /ApEinfo_graphicformat="arrow_data {{0 1 2 0 0 -1} {} 0}
                     width 5 offset 0"
     misc_feature    5177..5179
                     /locus_tag="TMD(2)"
                     /label="TMD(2)"
                     /ApEinfo_label="TMD"
                     /ApEinfo_fwdcolor="#0080ff"
                     /ApEinfo_revcolor="green"
                     /ApEinfo_graphicformat="arrow_data {{0 1 2 0 0 -1} {} 0}
                     width 5 offset 0"
     misc_feature    5174..5176
                     /locus_tag="F234A"
                     /label="F234A"
                     /ApEinfo_label="F234A"
                     /ApEinfo_fwdcolor="#ff0000"
                     /ApEinfo_revcolor="green"
                     /ApEinfo_graphicformat="arrow_data {{0 1 2 0 0 -1} {} 0}
                     width 5 offset 0"
ORIGIN
        1 gaagttccta tactttctag agaataggaa cttcggccga tcaggcccaa cttactccaa
       61 ccttctacga taactcttgt cctaatgtgt ccaacatcgt tagagacacc attgtcaatg
      121 aattgagatc agatccacgt attgctgcat ctatcttgag acttcacttt catgactgct
      181 tcgtcaacgg ttgtgatgct tccatcttgc tggacaacac tacctctttc agaactgaga
      241 aggacgcttt cggtaatgcc aactctgcta gaggatttcc agtcattgac agaatgaagg
      301 ctgccgttga atctgcatgt cctagaactg tgtcatgtgc tgaccttctg actattgccg
      361 ctcagcaatc tgttacctta gctggtggac catcctggag agttccattg ggtcgtagag
      421 actcccttca agcctttctg gaccttgcaa atgctaactt gcctgctcca ttctttacct
      481 tacctcaatt gaaagactct ttcagaaacg ttggtcttaa cagatcatcc gacttggttg
      541 ccttatctgg aggtcacacc tttggtaaga accaatgtag attcatcatg gatcgtctgt
      601 acaacttctc taacaccggt ttgccagatc ctactctgaa caccacttac ttgcaaacct
      661 taagaggttt gtgcccactt aacggaaatc tgtctgctct ggttgacttc gatttgcgta
      721 ctcctaccat cttcgacaac aagtactatg tcaacttgga ggaacagaag ggtcttatcc
      781 aatctgacca ggagttgttc tcctctccta acgctactga taccattcca ttggtgagat
      841 ccttcgcaaa ctccactcaa accttcttta acgctttcgt cgaggcaatg gacagaatgg
      901 gtaacattac tcctttgacc ggtactcaag gacagattag attgaactgc cgtgttgtca
      961 actctaactc ggccactagg gccgaagttc ctatactttc tagagaatag gaacttcaga
     1021 tctaacatcc aaagacgaaa ggttgaatga aacctttttg ccatccgaca tccacaggtc
     1081 cattctcaca cataagtgcc aaacgcaaca ggaggggata cactagcagc agaccgttgc
     1141 aaacgcagga cctccactcc tcttctcctc aacacccact tttgccatcg aaaaaccagc
     1201 ccagttattg ggcttgattg gagctcgctc attccaattc cttctattag gctactaaca
     1261 ccatgacttt attagcctgt ctatcctggc ccccctggcg aggttcatgt ttgtttattt
     1321 ccgaatgcaa caagctccgc attacacccg aacatcactc cagatgaggg ctttctgagt
     1381 gtggggtcaa atagtttcat gttccccaaa tggcccaaaa ctgacagttt aaacgctgtc
     1441 ttggaaccta atatgacaaa agcgtgatct catccaagat gaactaagtt tggttcgttg
     1501 aaatgctaac ggccagttgg tcaaaaagaa acttccaaaa gtcggcatac cgtttgtctt
     1561 gtttggtatt gattgacgaa tgctcaaaaa taatctcatt aatgcttagc gcagtctctc
     1621 tatcgcttct gaaccccggt gcacctgtgc cgaaacgcaa atggggaaac acccgctttt
     1681 tggatgatta tgcattgtct ccacattgta tgcttccaag attctggtgg gaatactgct
     1741 gatagcctaa cgttcatgat caaaatttaa ctgttctaac ccctacttga cagcaatata
     1801 taaacagaag gaagctgccc tgtcttaaac cttttttttt atcatcatta ttagcttact
     1861 ttcataattg cgactggttc caattgacaa gcttttgatt ttaacgactt ttaacgacaa
     1921 cttgagaaga tcaaaaaaca actaattatt cgaaacgatg ccacaatttg atatattatg
     1981 taaaacacca cctaaggtgc ttgttcgtca gtttgtggaa aggtttgaaa gaccttcagg
     2041 tgagaaaata gcattatgtg ctgctgaact aacctattta tgttggatga ttacacataa
     2101 cggaacagca atcaagagag ccacattcat gagctataat actatcataa gcaattcgct
     2161 gagtttcgat attgtcaata aatcactcca gtttaaatac aagacgcaaa aagcaacaat
     2221 tctggaagcc tcattaaaga aattgattcc tgcttgggaa tttacaatta ttccttacta
     2281 tggacaaaaa catcaatctg atatcactga tattgtaagt agtttgcaat tacagttcga
     2341 atcatcggaa gaagcagata agggaaatag ccacagtaaa aaaatgctta aagcacttct
     2401 aagtgagggt gaaagcatct gggagatcac tgagaaaata ctaaattcgt ttgagtatac
     2461 ttcgagattt acaaaaacaa aaactttata ccaattcctc ttcctagcta ctttcatcaa
     2521 ttgtggaaga ttcagcgata ttaagaacgt tgatccgaaa tcatttaagt tagtccaaaa
     2581 taagtatttg ggagtaataa tccagtgttt agtgacagag acaaagacaa gcgttagtag
     2641 gcacatatac ttctttagcg caaggggtag gatcgatcca cttgtatatt tggatgaatt
     2701 tttgaggaac tctgaaccag tcctaaaacg agtaaatagg accggcaatt cttcaagcaa
     2761 taaacaggaa taccaattat taaaagataa cttagtcaga tcgtacaata aagctttgaa
     2821 gaaaaatgcg ccttattcaa tctttgctat aaaaaatggc ccaaaatctc acattggaag
     2881 acatttgatg acctcatttc tttcaatgaa gggcctaacg gagttgacta atgttgtggg
     2941 aaattggagc gataagcgtg cttctgccgt ggccaggaca acgtatactc atcagataac
     3001 agcaatacct gatcactact tcgcactagt ttctcggtac tatgcatacg atccaatatc
     3061 aaaggaaatg atagcattga aggatgagac taatccaatt gaggagtggc agcatataga
     3121 acagctaaag ggtagtgctg aaggaagcat acgatacccc gcatggaatg ggataatatc
     3181 acaggaggta ctagactacc tttcatccta cataaataga cgcatataag ttttagcctt
     3241 agacatgact gttcctcagt tcaagttggg cacttacgag aagaccggtc ttgctagatt
     3301 ctaatcaaga ggatgtcaga atgccatttg cctgagagat gcaggcttca tttttgatac
     3361 ttttttattt gtaacctata tagtatagga ttttttttgt cattttgttt cttctcgtac
     3421 gagcttgctc ctgatcagcc tatctcgcag ctgatgaata tcttgtggta ggggtttggg
     3481 aaaatcattc gagtttgatg tttttcttgg tatttcccac tcctcttcag agtacagaag
     3541 attaagtgag accttcgttt gtgcggatcc ATTTAAATGA GCTGAAGAAA CTGATTCAAG
     3601 TCCAAGAGTC GTGGATTACG AAAGATGCAG AGTCTTCGGG TTCTCTGGAT GAGAAACTTG
     3661 CCACAGTTCA GCAGAAAGAA TCAGAGTTGA AAGAATTCAT AAACGATGTA GAAGAAGAAG
     3721 ATGGTGTACC TCAATATGCC GCTTCAAGTG ATGAAGAAGG CGACGAAAAT GTGTCAAAAA
     3781 AGAGAAAAAT GGAGAGCCCA CCAACTGAAA CAGTTGATTC TGGCGAACAG CCAACTAACC
     3841 CAGTCCACCC TCAGCTTTCC TCCATCTTAG AGAGTCTATC TAGAACAACT GGACTAACAC
     3901 CAGAACCTGC TTCTACTTCG GACGAGTCAG CAACAGCAAC GCAGAAGCAA GATGAAACAC
     3961 CTGTTTCTTC ATCTATAAAT CCTGCTCTAG CCAGTTTGCT GTCCAAACTT AACGGTTAAT
     4021 TCTTAATGTC TTCCCCAATC ACTTGAGTAC GAACTATGTA TTATATAATC AGGCATCTTT
     4081 TCTTTTTTTC TTTTTTTTTT TGTCTCTCGC TTGGATCCCA ACACCATATT TCAGATCTCC
     4141 TGTCGACATA TAGTAACATC TCAACCCAAC CAGCCACCTG AAAGTGCGCG CCTGTGCAGA
     4201 GCCTAGACTT TTTTGGTCAT TCTATGTCCC TCCTTCCAGA TCTTACACGT CCCCGTACAA
     4261 TTATTGGGAG CGCAAGGGTA GGAAATTTCT GTTTCCACCA GGTTTTCTCT TTGCATCAAA
     4321 CACCAAAAAA ACAGTTGAAA ATCCTACCCC TAACTTAATC TCCAGCACTT CAGCATTCAG
     4381 CTCTAGCTCA AAGTACTTAA TTTGTGACTA TTGACGAAAC TATAGTATCC CCCTATAATA
     4441 TCCCTTCATT TAATATCCCC AGAGTCAGGA AGTCATGTTG AGATTACGAA TATTAGCCCT
     4501 GGCTGCAATT TTTATGACGG TCGAGGCGTA CAAGCTTCAA GGATGTTTTG AAGATTTACC
     4561 CTCATCATTT AGCTTTGCTA ACGAATACGT ATATCAAAGT TCAGGTGAAT GTGCAAAGAC
     4621 TTGTGCCAAC TACGATTTTT TTGCTTTAAC TGAGGGTAAC AAATGCTATT GTGGGTCTTC
     4681 TGCCTCTTCA TTAGCGGATG AAGATACCTC CGATGAGTGT ACCGTTCCTT GCGTCGGATA
     4741 TCCGCAGGAA ATCTGTGGTG GTGATGATGA CGCGTACACT GTGTATTCTA TGAGCGATAG
     4801 CTTCGTGCTG GGAAGCAGTG GCAGTTCGGG CTCTTCATCC TCATCTTCGT CTCGAACCAG
     4861 TTCGCAATCG ACCTCCAGTA GTTCAAGAAC AAGCTCTTCA ACTTCATCTA CCACAGATAC
     4921 CACATCAAGC TCGAGCGTGG CAACAACGTC AGCTGCTTCG AACTCAGACG AATCAACGTC
     4981 AGTTCAAATG TATACCTCGG TGGTAACACA TTCAGGCTCG GATCCTGTTA CTTCTGTAGT
     5041 GTATGTCACT TCAGTTTCTA CGCCAAGTGC AGAATCCAGC GGAAATAGCG GTGGAGGATC
     5101 CAACAGAGGA GCATTAATTG GAGGTGCTGT AGGCGGTGTT GTTGGTGCCC TGATCATATT
     5161 TTCCCTGGCT TTCGCTTTCA CGTGGCGTCG TATACACAAC AACAAATCAG ACTTATCGTC
     5221 CTCTTCCACT ATTGATGCCA TTTACGACGA AGCAAAGAAA CGAAATCCGA AGTTGGCCAC
     5281 TAACCCTTTT GAGGACCCAA ACCAAGAGTA TACAGATCAT CAAATGAACC CCGTGGCCTT
     5341 AGGAAGGCGG AGGCTGTCAG AAGGTTCTCT AGCAGATGAA GCAGATTACT CCAGGAAGGT
     5401 GTTACGGGTA GCAAATCCTG ATGATGCTGG TTCTGGATCC CCGCGGGTGA GCAAGGGCGA
     5461 GGAGGATAAC ATGGCCTCTC TCCCAGCGAC ACATGAGTTA CACATCTTTG GCTCCATCAA
     5521 CGGTGTGGAC TTTGACATGG TGGGTCAGGG CACCGGCAAT CCAAATGATG GTTATGAGGA
     5581 GTTAAACCTG AAGTCCACCA AGGGTGACCT CCAGTTCTCC CCCTGGATTC TGGTCCCTCA
     5641 TATCGGGTAT GGCTTCCATC AGTACCTGCC CTACCCTGAC GGGATGTCGC CTTTCCAGGC
     5701 CGCCATGGTA GATGGCTCCG GATACCAAGT CCATCGCACA ATGCAGTTTG AAGATGGTGC
     5761 CTCCCTTACT GTTAACTACC GCTACACCTA CGAGGGAAGC CACATCAAAG GAGAGGCCCA
     5821 GGTGAAGGGG ACTGGTTTCC CTGCTGACGG TCCTGTGATG ACCAACTCGC TGACCGCTGC
     5881 GGACTGGTGC AGGTCGAAGA AGACTTACCC CAACGACAAA ACCATCATCA GTACCTTTAA
     5941 GTGGAGTTAC ACCACTGGAA ATGGCAAGCG CTACCGGAGC ACTGCGCGGA CCACCTACAC
     6001 CTTTGCCAAG CCAATGGCGG CTAACTATCT GAAGAACCAG CCGATGTACG TGTTCCGTAA
     6061 GACGGAGCTC AAGCACTCCA AGACCGAGCT CAACTTCAAG GAGTGGCAAA AGGCCTTTAC
     6121 CGATGTGATG GGCATGGACG AGCTGTACAA GAGCGGTTCT GGTTCCGGGT ACCCATACGA
     6181 TGTTCCTGAC TATGCGGGCT ATCCCTATGA CGTCCCGGAC TATGCAGGAT CCTATCCATA
     6241 CGACGTTCCA GATTACGCTT AAGCGGCCGC CATATGctgc agtatactga gtttgttaat
     6301 gatacaataa actgttatag tacatacaat tgaaactctc ttatctatac tgggggacct
     6361 tctcgcagaa tggtataaat atctactaac tgactgtcgt acggcctagg ggtctcttct
     6421 tcgattattt gcaggtcgga acatccttcg tctgatgcgg atctcctgag acaaagttca
     6481 cgggtatcta gtattctatc agcataaatg gaggaccttt ctaaactaaa ctttgaatcg
     6541 tctccagcag catcctcgca ttggtaccGA AGTTCCTATA CTTTCTAGAG AATAGGAACT
     6601 TCTTATTTAG AGATTTTAAC TTACATTTAG ATTCGATAGA TCTAACCGGC ATCTAACATC
     6661 CAGTGTTTCT AATCTAGTGA ATCGAGATCA AGTCTCACTC TGAACATAAT AAATAAGGTC
     6721 TAACCCCATG GAATTACATG TCCCCTTGGG TTCTGAGATT GTCTTACCCG GTGGGGAAAG
     6781 AGCCATACTC AAGTTCGTAG GAAATGTGGA GTCAAAGTCT GGGATTTTTG CTGGTGTTGA
     6841 ACTGATTGGT CAAATGAGTG GAAAAGGAAA GAATTCTGGA GAGTTTAAGA ACGTGCAGTA
     6901 CTTTACCACC AAAGTCCCTA ATTCAGGCAT ATTTAAATgg taccgacgaa agggcctcgt
     6961 gatacgccta tttttatagg ttaatgtcat gataataatg gtttcttaga cgtcaggtgg
     7021 cacttttcgg ggaaatgtgc gcggaacccc tatttgttta tttttctaaa tacattcaaa
     7081 tatgtatccg ctcatgagac aataaccctg ataaatgctt caataatatt gaaaaaggaa
     7141 gagtatgagt attcaacatt tccgtgtcgc ccttattccc ttttttgcgg cattttgcct
     7201 tcctgttttt gctcacccag aaacgctggt gaaagtaaaa gatgctgaag atcagttggg
     7261 tgcacgagtg ggttacatcg aactggatct caacagcggt aagatccttg agagttttcg
     7321 ccccgaagaa cgttttccaa tgatgagcac ttttaaagtt ctgctatgtg gcgcggtatt
     7381 atcccgtatt gacgccgggc aagagcaact cggtcgccgc atacactatt ctcagaatga
     7441 cttggttgag tactcaccag tcacagaaaa gcatcttacg gatggcatga cagtaagaga
     7501 attatgcagt gctgccataa ccatgagtga taacactgcg gccaacttac ttctgacaac
     7561 gatcggagga ccgaaggagc taaccgcttt tttgcacaac atgggggatc atgtaactcg
     7621 ccttgatcgt tgggaaccgg agctgaatga agccatacca aacgacgagc gtgacaccac
     7681 gatgcctgta gcaatggcaa caacgttgcg caaactatta actggcgaac tacttactct
     7741 agcttcccgg caacaattaa tagactggat ggaggcggat aaagttgcag gaccacttct
     7801 gcgctcggcc cttccggctg gctggtttat tgctgataaa tctggagccg gtgagcgtgg
     7861 gtctcgcggt atcattgcag cactggggcc agatggtaag ccctcccgta tcgtagttat
     7921 ctacacgacg gggagtcagg caactatgga tgaacgaaat agacagatcg ctgagatagg
     7981 tgcctcactg attaagcatt ggtaactgtc agaccaagtt tactcatata tactttagat
     8041 tgatttaaaa cttcattttt aatttaaaag gatctaggtg aagatccttt ttgataatct
     8101 catgaccaaa atcccttaac gtgagttttc gttccactga gcgtcagacc ccgtagaaaa
     8161 gatcaaagga tcttcttgag atcctttttt tctgcgcgta atctgctgct tgcaaacaaa
     8221 aaaaccaccg ctaccagcgg tggtttgttt gccggatcaa gagctaccaa ctctttttcc
     8281 gaaggtaact ggcttcagca gagcgcagat accaaatact gttcttctag tgtagccgta
     8341 gttaggccac cacttcaaga actctgtagc accgcctaca tacctcgctc tgctaatcct
     8401 gttaccagtg gctgctgcca gtggcgataa gtcgtgtctt accgggttgg actcaagacg
     8461 atagttaccg gataaggcgc agcggtcggg ctgaacgggg ggttcgtgca cacagcccag
     8521 cttggagcga acgacctaca ccgaactgag atacctacag cgtgagctat gagaaagcgc
     8581 cacgcttccc gaagggagaa aggcggacag gtatccggta agcggcaggg tcggaacagg
     8641 agagcgcacg agggagcttc cagggggaaa cgcctggtat ctttatagtc ctgtcgggtt
     8701 tcgccacctc tgacttgagc gtcgattttt gtgatgctcg tcaggggggc ggagcctatg
     8761 gaaaaacgcc agcaacgcgg cctttttacg gttcctggcc ttttgctggc cttttgctca
     8821 catgt     
//
