# Supplementary material for: Sterol interactions influence the function of Wsc sensors
Source: J Lipid Res. 2023 Nov 2;64(12):100466. doi: 10.1016/j.jlr.2023.100466 (PMC10722382; doi:10.1016/j.jlr.2023.100466)
Supplement: pLB235_pPpKC2_his4-PWsc2-Wsc2-mNG.gb [file mmc19.zip]

Archive with 1 entries (1 files):
- jlr_100466_pLB235_pPpKC2_his4-PWsc2-Wsc2-mNG_mmc19.gb
