# Supplementary material for: Sterol interactions influence the function of Wsc sensors
Source: J Lipid Res. 2023 Nov 2;64(12):100466. doi: 10.1016/j.jlr.2023.100466 (PMC10722382; doi:10.1016/j.jlr.2023.100466)
Supplement: pLB235_pPpKC2_his4-PWsc2-Wsc2-mNG.gb [file mmc19.zip › jlr_100466_pLB235_pPpKC2_his4-PWsc2-Wsc2-mNG_mmc19.gb]

LOCUS       pPpKC2_his4_PWsc        9188 bp ds-DNA     circular     11-APR-2023
SOURCE      
  ORGANISM  
COMMENT     VNTNAME|pPpKC2|
COMMENT     VNTAUTHORNAME|Mudassar Ahmad|
COMMENT     VNTAUTHOREML|mudassar.ahmad@student.tugraz.at|
COMMENT     VNTEXTCHREPL|Bacteria
COMMENT     
COMMENT     ApEinfo:methylated:1
FEATURES             Location/Qualifiers
     terminator      3230..3564
                     /vntifkey="43"
                     /locus_tag="Aox1\Terminator"
                     /label="Aox1\Terminator"
                     /ApEinfo_label="Aox1\Terminator"
                     /ApEinfo_fwdcolor="#9d1b1c"
                     /ApEinfo_revcolor="#9d1b1c"
                     /ApEinfo_graphicformat="arrow_data {{0 1 2 0 0 -1} {} 0}
                     width 5 offset 0"
     CDS             1958..3226
                     /vntifkey="4"
                     /locus_tag="FLP\Recombinase"
                     /label="FLP\Recombinase"
                     /ApEinfo_label="FLP\Recombinase"
                     /ApEinfo_fwdcolor="#e9d024"
                     /ApEinfo_revcolor="#e9d024"
                     /ApEinfo_graphicformat="arrow_data {{0 1 2 0 0 -1} {} 0}
                     width 5 offset 0"
     misc_feature    7091..7297
                     /locus_tag="BIK1"
                     /label="BIK1"
                     /ApEinfo_label="BIK1"
                     /ApEinfo_fwdcolor="#ff80ff"
                     /ApEinfo_revcolor="green"
                     /ApEinfo_graphicformat="arrow_data {{0 1 2 0 0 -1} {} 0}
                     width 5 offset 0"
     splicing_signal 1..34
                     /vntifkey="38"
                     /locus_tag="FRT"
                     /label="FRT"
                     /ApEinfo_label="FRT"
                     /ApEinfo_fwdcolor="pink"
                     /ApEinfo_revcolor="pink"
                     /ApEinfo_graphicformat="arrow_data {{0 1 2 0 0 -1} {} 0}
                     width 5 offset 0"
     splicing_signal 984..1017
                     /vntifkey="38"
                     /locus_tag="FRT(1)"
                     /label="FRT(1)"
                     /ApEinfo_label="FRT"
                     /ApEinfo_fwdcolor="pink"
                     /ApEinfo_revcolor="pink"
                     /ApEinfo_graphicformat="arrow_data {{0 1 2 0 0 -1} {} 0}
                     width 5 offset 0"
     misc_feature    5671..5690
                     /locus_tag="sgRNA binding 1"
                     /label="sgRNA binding 1"
                     /ApEinfo_label="sgRNA binding 1"
                     /ApEinfo_fwdcolor="#c0c0c0"
                     /ApEinfo_revcolor="green"
                     /ApEinfo_graphicformat="arrow_data {{0 1 2 0 0 -1} {} 0}
                     width 5 offset 0"
     misc_feature    6932..6965
                     /locus_tag="Cre Lox remaining part"
                     /label="Cre Lox remaining part"
                     /ApEinfo_label="Cre Lox remaining part"
                     /ApEinfo_fwdcolor="cyan"
                     /ApEinfo_revcolor="green"
                     /ApEinfo_graphicformat="arrow_data {{0 1 2 0 0 -1} {} 0}
                     width 5 offset 0"
     promoter        1018..1957
                     /vntifkey="29"
                     /locus_tag="Aox1\Promoter"
                     /label="Aox1\Promoter"
                     /ApEinfo_label="Aox1\Promoter"
                     /ApEinfo_fwdcolor="#346ee0"
                     /ApEinfo_revcolor="#346ee0"
                     /ApEinfo_graphicformat="arrow_data {{0 1 2 0 0 -1} {} 0}
                     width 5 offset 0"
     misc_feature    5692..5692
                     /locus_tag="could be A and Q stays..."
                     /label="could be A and Q stays..."
                     /ApEinfo_label="could be A and Q stays..."
                     /ApEinfo_fwdcolor="cyan"
                     /ApEinfo_revcolor="green"
                     /ApEinfo_graphicformat="arrow_data {{0 1 2 0 0 -1} {} 0}
                     width 5 offset 0"
     terminator      6646..6925
                     /vntifkey="43"
                     /locus_tag="Arg4\Terminator"
                     /label="Arg4\Terminator"
                     /ApEinfo_label="Arg4\Terminator"
                     /ApEinfo_fwdcolor="#9d1b1c"
                     /ApEinfo_revcolor="#9d1b1c"
                     /ApEinfo_graphicformat="arrow_data {{0 1 2 0 0 -1} {} 0}
                     width 5 offset 0"
     misc_feature    4444..4463
                     /locus_tag="sgRNA rev 2"
                     /label="sgRNA rev 2"
                     /ApEinfo_label="sgRNA rev 2"
                     /ApEinfo_fwdcolor="#808080"
                     /ApEinfo_revcolor="green"
                     /ApEinfo_graphicformat="arrow_data {{0 1 2 0 0 -1} {} 0}
                     width 5 offset 0"
     misc_feature    48..970
                     /vntifkey="21"
                     /locus_tag="Stuffer"
                     /label="Stuffer"
                     /ApEinfo_label="Stuffer"
                     /ApEinfo_fwdcolor="#7eff74"
                     /ApEinfo_revcolor="#7eff74"
                     /ApEinfo_graphicformat="arrow_data {{0 1 2 0 0 -1} {} 0}
                     width 5 offset 0"
     misc_feature    4441..4441
                     /locus_tag="could be T and N would stay..."
                     /label="could be T and N would stay..."
                     /ApEinfo_label="could be T and N would stay..."
                     /ApEinfo_fwdcolor="cyan"
                     /ApEinfo_revcolor="green"
                     /ApEinfo_graphicformat="arrow_data {{0 1 2 0 0 -1} {} 0}
                     width 5 offset 0"
     CDS             7508..8368
                     /vntifkey="4"
                     /locus_tag="Amp\(Beta-lactamase)"
                     /label="Amp\(Beta-lactamase)"
                     /ApEinfo_label="Amp\(Beta-lactamase)"
                     /ApEinfo_fwdcolor="#e9d024"
                     /ApEinfo_revcolor="#e9d024"
                     /ApEinfo_graphicformat="arrow_data {{0 1 2 0 0 -1} {} 0}
                     width 5 offset 0"
     rep_origin      8539..9127
                     /vntifkey="33"
                     /locus_tag="PUC\ori\(pBR322)"
                     /label="PUC\ori\(pBR322)"
                     /ApEinfo_label="PUC\ori\(pBR322)"
                     /ApEinfo_fwdcolor="#999999"
                     /ApEinfo_revcolor="#999999"
                     /ApEinfo_graphicformat="arrow_data {{0 1 2 0 0 -1} {} 0}
                     width 5 offset 0"
     misc_feature    3575..4019
                     /locus_tag="RTT103"
                     /label="RTT103"
                     /ApEinfo_label="RTT103"
                     /ApEinfo_fwdcolor="#ffff80"
                     /ApEinfo_revcolor="green"
                     /ApEinfo_graphicformat="arrow_data {{0 1 2 0 0 -1} {} 0}
                     width 5 offset 0"
     misc_feature    4142..4147
                     /locus_tag="SalI"
                     /label="SalI"
                     /ApEinfo_label="SalI"
                     /ApEinfo_fwdcolor="#ff0000"
                     /ApEinfo_revcolor="green"
                     /ApEinfo_graphicformat="arrow_data {{0 1 2 0 0 -1} {} 0}
                     width 5 offset 0"
     misc_feature    6626..6633
                     /locus_tag="NotI"
                     /label="NotI"
                     /ApEinfo_label="NotI"
                     /ApEinfo_fwdcolor="#ff0000"
                     /ApEinfo_revcolor="green"
                     /ApEinfo_graphicformat="arrow_data {{0 1 2 0 0 -1} {} 0}
                     width 5 offset 0"
     misc_feature    6634..6639
                     /locus_tag="NdeI"
                     /label="NdeI"
                     /ApEinfo_label="NdeI"
                     /ApEinfo_fwdcolor="#ff0000"
                     /ApEinfo_revcolor="green"
                     /ApEinfo_graphicformat="arrow_data {{0 1 2 0 0 -1} {} 0}
                     width 5 offset 0"
     misc_feature    4649..5791
                     /locus_tag="Pp Wsc2"
                     /label="Pp Wsc2"
                     /ApEinfo_label="Pp Wsc2"
                     /ApEinfo_fwdcolor="#ff8040"
                     /ApEinfo_revcolor="green"
                     /ApEinfo_graphicformat="arrow_data {{0 1 2 0 0 -1} {} 0}
                     width 5 offset 0"
     misc_feature    5804..5809
                     /locus_tag="SacII"
                     /label="SacII"
                     /ApEinfo_label="SacII"
                     /ApEinfo_fwdcolor="#ff0000"
                     /ApEinfo_revcolor="green"
                     /ApEinfo_graphicformat="arrow_data {{0 1 2 0 0 -1} {} 0}
                     width 5 offset 0"
     misc_feature    4148..4471
                     /locus_tag="Pp Wsc3"
                     /label="Pp Wsc3"
                     /ApEinfo_label="Pp Wsc3"
                     /ApEinfo_fwdcolor="#ffff80"
                     /ApEinfo_revcolor="green"
                     /ApEinfo_graphicformat="arrow_data {{0 1 2 0 0 -1} {} 0}
                     width 5 offset 0"
     misc_feature    6623..6625
                     /locus_tag="Pp Wsc2(1)"
                     /label="Pp Wsc2(1)"
                     /ApEinfo_label="Pp Wsc2"
                     /ApEinfo_fwdcolor="#ff8040"
                     /ApEinfo_revcolor="green"
                     /ApEinfo_graphicformat="arrow_data {{0 1 2 0 0 -1} {} 0}
                     width 5 offset 0"
     misc_feature    5810..6514
                     /locus_tag="mNeon"
                     /label="mNeon"
                     /ApEinfo_label="mNeon"
                     /ApEinfo_fwdcolor="#008040"
                     /ApEinfo_revcolor="green"
                     /ApEinfo_graphicformat="arrow_data {{0 1 2 0 0 -1} {} 0}
                     width 5 offset 0"
     misc_feature    6612..6622
                     /locus_tag="HAx3"
                     /label="HAx3"
                     /ApEinfo_label="HAx3"
                     /ApEinfo_fwdcolor="#ff80ff"
                     /ApEinfo_revcolor="green"
                     /ApEinfo_graphicformat="arrow_data {{0 1 2 0 0 -1} {} 0}
                     width 5 offset 0"
     misc_feature    5792..5803
                     /locus_tag="GSGS"
                     /label="GSGS"
                     /ApEinfo_label="GSGS"
                     /ApEinfo_fwdcolor="#80ff80"
                     /ApEinfo_revcolor="green"
                     /ApEinfo_graphicformat="arrow_data {{0 1 2 0 0 -1} {} 0}
                     width 5 offset 0"
     misc_feature    6515..6532
                     /locus_tag="GSGS(1)"
                     /label="GSGS(1)"
                     /ApEinfo_label="GSGS"
                     /ApEinfo_fwdcolor="#80ff80"
                     /ApEinfo_revcolor="green"
                     /ApEinfo_graphicformat="arrow_data {{0 1 2 0 0 -1} {} 0}
                     width 5 offset 0"
     misc_feature    6600..6605
                     /locus_tag="NdeI(1)"
                     /label="NdeI(1)"
                     /ApEinfo_label="NdeI"
                     /ApEinfo_fwdcolor="#ffff80"
                     /ApEinfo_revcolor="green"
                     /ApEinfo_graphicformat="arrow_data {{0 1 2 0 0 -1} {} 0}
                     width 5 offset 0"
     misc_feature    6533..6611
                     /locus_tag="HAx3(1)"
                     /label="HAx3(1)"
                     /ApEinfo_label="HAx3"
                     /ApEinfo_fwdcolor="#ff80ff"
                     /ApEinfo_revcolor="green"
                     /ApEinfo_graphicformat="arrow_data {{0 1 2 0 0 -1} {} 0}
                     width 5 offset 0"
ORIGIN
        1 gaagttccta tactttctag agaataggaa cttcggccga tcaggcccaa cttactccaa
       61 ccttctacga taactcttgt cctaatgtgt ccaacatcgt tagagacacc attgtcaatg
      121 aattgagatc agatccacgt attgctgcat ctatcttgag acttcacttt catgactgct
      181 tcgtcaacgg ttgtgatgct tccatcttgc tggacaacac tacctctttc agaactgaga
      241 aggacgcttt cggtaatgcc aactctgcta gaggatttcc agtcattgac agaatgaagg
      301 ctgccgttga atctgcatgt cctagaactg tgtcatgtgc tgaccttctg actattgccg
      361 ctcagcaatc tgttacctta gctggtggac catcctggag agttccattg ggtcgtagag
      421 actcccttca agcctttctg gaccttgcaa atgctaactt gcctgctcca ttctttacct
      481 tacctcaatt gaaagactct ttcagaaacg ttggtcttaa cagatcatcc gacttggttg
      541 ccttatctgg aggtcacacc tttggtaaga accaatgtag attcatcatg gatcgtctgt
      601 acaacttctc taacaccggt ttgccagatc ctactctgaa caccacttac ttgcaaacct
      661 taagaggttt gtgcccactt aacggaaatc tgtctgctct ggttgacttc gatttgcgta
      721 ctcctaccat cttcgacaac aagtactatg tcaacttgga ggaacagaag ggtcttatcc
      781 aatctgacca ggagttgttc tcctctccta acgctactga taccattcca ttggtgagat
      841 ccttcgcaaa ctccactcaa accttcttta acgctttcgt cgaggcaatg gacagaatgg
      901 gtaacattac tcctttgacc ggtactcaag gacagattag attgaactgc cgtgttgtca
      961 actctaactc ggccactagg gccgaagttc ctatactttc tagagaatag gaacttcaga
     1021 tctaacatcc aaagacgaaa ggttgaatga aacctttttg ccatccgaca tccacaggtc
     1081 cattctcaca cataagtgcc aaacgcaaca ggaggggata cactagcagc agaccgttgc
     1141 aaacgcagga cctccactcc tcttctcctc aacacccact tttgccatcg aaaaaccagc
     1201 ccagttattg ggcttgattg gagctcgctc attccaattc cttctattag gctactaaca
     1261 ccatgacttt attagcctgt ctatcctggc ccccctggcg aggttcatgt ttgtttattt
     1321 ccgaatgcaa caagctccgc attacacccg aacatcactc cagatgaggg ctttctgagt
     1381 gtggggtcaa atagtttcat gttccccaaa tggcccaaaa ctgacagttt aaacgctgtc
     1441 ttggaaccta atatgacaaa agcgtgatct catccaagat gaactaagtt tggttcgttg
     1501 aaatgctaac ggccagttgg tcaaaaagaa acttccaaaa gtcggcatac cgtttgtctt
     1561 gtttggtatt gattgacgaa tgctcaaaaa taatctcatt aatgcttagc gcagtctctc
     1621 tatcgcttct gaaccccggt gcacctgtgc cgaaacgcaa atggggaaac acccgctttt
     1681 tggatgatta tgcattgtct ccacattgta tgcttccaag attctggtgg gaatactgct
     1741 gatagcctaa cgttcatgat caaaatttaa ctgttctaac ccctacttga cagcaatata
     1801 taaacagaag gaagctgccc tgtcttaaac cttttttttt atcatcatta ttagcttact
     1861 ttcataattg cgactggttc caattgacaa gcttttgatt ttaacgactt ttaacgacaa
     1921 cttgagaaga tcaaaaaaca actaattatt cgaaacgatg ccacaatttg atatattatg
     1981 taaaacacca cctaaggtgc ttgttcgtca gtttgtggaa aggtttgaaa gaccttcagg
     2041 tgagaaaata gcattatgtg ctgctgaact aacctattta tgttggatga ttacacataa
     2101 cggaacagca atcaagagag ccacattcat gagctataat actatcataa gcaattcgct
     2161 gagtttcgat attgtcaata aatcactcca gtttaaatac aagacgcaaa aagcaacaat
     2221 tctggaagcc tcattaaaga aattgattcc tgcttgggaa tttacaatta ttccttacta
     2281 tggacaaaaa catcaatctg atatcactga tattgtaagt agtttgcaat tacagttcga
     2341 atcatcggaa gaagcagata agggaaatag ccacagtaaa aaaatgctta aagcacttct
     2401 aagtgagggt gaaagcatct gggagatcac tgagaaaata ctaaattcgt ttgagtatac
     2461 ttcgagattt acaaaaacaa aaactttata ccaattcctc ttcctagcta ctttcatcaa
     2521 ttgtggaaga ttcagcgata ttaagaacgt tgatccgaaa tcatttaagt tagtccaaaa
     2581 taagtatttg ggagtaataa tccagtgttt agtgacagag acaaagacaa gcgttagtag
     2641 gcacatatac ttctttagcg caaggggtag gatcgatcca cttgtatatt tggatgaatt
     2701 tttgaggaac tctgaaccag tcctaaaacg agtaaatagg accggcaatt cttcaagcaa
     2761 taaacaggaa taccaattat taaaagataa cttagtcaga tcgtacaata aagctttgaa
     2821 gaaaaatgcg ccttattcaa tctttgctat aaaaaatggc ccaaaatctc acattggaag
     2881 acatttgatg acctcatttc tttcaatgaa gggcctaacg gagttgacta atgttgtggg
     2941 aaattggagc gataagcgtg cttctgccgt ggccaggaca acgtatactc atcagataac
     3001 agcaatacct gatcactact tcgcactagt ttctcggtac tatgcatacg atccaatatc
     3061 aaaggaaatg atagcattga aggatgagac taatccaatt gaggagtggc agcatataga
     3121 acagctaaag ggtagtgctg aaggaagcat acgatacccc gcatggaatg ggataatatc
     3181 acaggaggta ctagactacc tttcatccta cataaataga cgcatataag ttttagcctt
     3241 agacatgact gttcctcagt tcaagttggg cacttacgag aagaccggtc ttgctagatt
     3301 ctaatcaaga ggatgtcaga atgccatttg cctgagagat gcaggcttca tttttgatac
     3361 ttttttattt gtaacctata tagtatagga ttttttttgt cattttgttt cttctcgtac
     3421 gagcttgctc ctgatcagcc tatctcgcag ctgatgaata tcttgtggta ggggtttggg
     3481 aaaatcattc gagtttgatg tttttcttgg tatttcccac tcctcttcag agtacagaag
     3541 attaagtgag accttcgttt gtgcggatcc ATTTAAATGA GCTGAAGAAA CTGATTCAAG
     3601 TCCAAGAGTC GTGGATTACG AAAGATGCAG AGTCTTCGGG TTCTCTGGAT GAGAAACTTG
     3661 CCACAGTTCA GCAGAAAGAA TCAGAGTTGA AAGAATTCAT AAACGATGTA GAAGAAGAAG
     3721 ATGGTGTACC TCAATATGCC GCTTCAAGTG ATGAAGAAGG CGACGAAAAT GTGTCAAAAA
     3781 AGAGAAAAAT GGAGAGCCCA CCAACTGAAA CAGTTGATTC TGGCGAACAG CCAACTAACC
     3841 CAGTCCACCC TCAGCTTTCC TCCATCTTAG AGAGTCTATC TAGAACAACT GGACTAACAC
     3901 CAGAACCTGC TTCTACTTCG GACGAGTCAG CAACAGCAAC GCAGAAGCAA GATGAAACAC
     3961 CTGTTTCTTC ATCTATAAAT CCTGCTCTAG CCAGTTTGCT GTCCAAACTT AACGGTTAAT
     4021 TCTTAATGTC TTCCCCAATC ACTTGAGTAC GAACTATGTA TTATATAATC AGGCATCTTT
     4081 TCTTTTTTTC TTTTTTTTTT TGTCTCTCGC TTGGATCCCA ACACCATATT TCAGATCTCC
     4141 TGTCGACGTC TTGATAATAG TTGCACTTGC ATTTTGGTGG TGGAGAAGAC GTAAATCCGA
     4201 TATTGAATCT GATCTCGAGG CAGATAATGA AAAGAAAGAA GCTGCAGTGA GCGACTTTGT
     4261 AAGAAGTTAC GCTGTCCCTC CATCTCATGT TGCCGTTACT GACCCGTCAA CAGAGAATGA
     4321 TCAGGTTTCA TTAAGGCCGA ACAACGCCCT GACAAGAAGG TTTAGTCATG GATCACTCCC
     4381 GGATGTAACT CAGGATAGTT ATGATCCCTC TCCAGGTCTT GGTGGACTCA GAATTATAAA
     4441 CCCAGACAAC CCCACAGATG ATGAAGTTTA GTTAACTTAG GAAATATATA GGTGACGTAG
     4501 GAGTCAAAAA TTATAATATT GTGTCATTCT AAATCACACT TTTGATTGTT TTTATTTCGG
     4561 GATGCTTCAA AGAACATCGC GCACATTAAA CTGTAATAGT GGAGTGGACC CTAATCTCAT
     4621 TTTTCCGTTT CAACCGTAAC ATAGCTTAAT GTTGATGCTA CTGAAGCTGC TATCAATACT
     4681 GATATGTTTG CGCCACGTCA TAGCACTTAC TTATACGGGT TGCTATCCTT CGTCTCAGCT
     4741 TGAGCAGTCG TTTTTTTTTC AGTCTTCTAC CTCACTCCAA ACCATTGAAC TGTGCAGTGG
     4801 GGCCTGCTCG AGTCGCCTTT ACCTTGCTTT GATCAATGGA ACAGAGTGTT ATTGTTCGGA
     4861 TTCCTTCGCC GTTGAAAGCG AAAGGAGCAT CGAGTGTGAA GTTAGATGTG CTGGTAACAC
     4921 TACGCAAACT TGTGGTGGGA CATTCAGTTT CCAGGTTTTT CTCCACGAGG ATCTGGCAAA
     4981 CTCAATCTCT TCATCCGCTT CCACCAGTGA GTATCCTTCT ACTACTTTGC CATCTGACAG
     5041 TAATGATACT TCAACAATAA GTGATGGGAG TTACCTATTT TTGGAAGGAA GTTCAACACT
     5101 ATTAACTACT GCGGGAGTTC AGAATTTTAC CTTTTCTCTT TCCTCATCAT CATCTCCCCA
     5161 GACATTTTTC TCTTGGAACA CTTTGGCCAA CATAACATCA TCGTCAGAAG ACTCTTCAGA
     5221 ATGGTCAGAG ACGACTTCCA TTGAAAGCCA AGTAGCTGAA ACAGTGGCTC CGGCAGTCCC
     5281 TGCAGCCAAT GAAGCCACTC AGGTAAATAC TGTTGACACT TCATCCGACG AACTCCAGTC
     5341 TTCTTCCCAG TTTATACCGA CTCCATCTCC ATCTTCGGCA ACGGCCTCAT ACATTGAGAA
     5401 TAACGGACAA GTTTTGAGCA CTGGTGCTAT CGTAGGAATA TCCGTTGGCT GTTCTTCGCT
     5461 CTTGGTACTC TTCGTTGTAA TATGCTACTT TGTCAGAAGA AGGAGGAACA TTAAAAGTGC
     5521 GCAATTACCA GAAGATGAGT CTTCTGTTGC AGAAAGAGAC GATTATGTTT CTGAATTTGT
     5581 TAGGAACTAT GTCCAAAACT ACCATCAAAA TGGAAGCATT TTGTCATCAT CTTCCCAGTC
     5641 CGTGATTTCC TCACTAGATA CAAATTCAAC AGGTCCATTT GGGAGCGGAC AGGTTAGAAG
     5701 GTTTGATCAA GATGACGATT TTGAGGATGA AAGAGAAGTC TTGCGGATAA TAAATCCAGA
     5761 TAATACAAGT GAAAATTCAT TCGGAACAAC TGGTTCTGGA TCCCCGCGGG TGAGCAAGGG
     5821 CGAGGAGGAT AACATGGCCT CTCTCCCAGC GACACATGAG TTACACATCT TTGGCTCCAT
     5881 CAACGGTGTG GACTTTGACA TGGTGGGTCA GGGCACCGGC AATCCAAATG ATGGTTATGA
     5941 GGAGTTAAAC CTGAAGTCCA CCAAGGGTGA CCTCCAGTTC TCCCCCTGGA TTCTGGTCCC
     6001 TCATATCGGG TATGGCTTCC ATCAGTACCT GCCCTACCCT GACGGGATGT CGCCTTTCCA
     6061 GGCCGCCATG GTAGATGGCT CCGGATACCA AGTCCATCGC ACAATGCAGT TTGAAGATGG
     6121 TGCCTCCCTT ACTGTTAACT ACCGCTACAC CTACGAGGGA AGCCACATCA AAGGAGAGGC
     6181 CCAGGTGAAG GGGACTGGTT TCCCTGCTGA CGGTCCTGTG ATGACCAACT CGCTGACCGC
     6241 TGCGGACTGG TGCAGGTCGA AGAAGACTTA CCCCAACGAC AAAACCATCA TCAGTACCTT
     6301 TAAGTGGAGT TACACCACTG GAAATGGCAA GCGCTACCGG AGCACTGCGC GGACCACCTA
     6361 CACCTTTGCC AAGCCAATGG CGGCTAACTA TCTGAAGAAC CAGCCGATGT ACGTGTTCCG
     6421 TAAGACGGAG CTCAAGCACT CCAAGACCGA GCTCAACTTC AAGGAGTGGC AAAAGGCCTT
     6481 TACCGATGTG ATGGGCATGG ACGAGCTGTA CAAGAGCGGT TCTGGTTCCG GGTACCCATA
     6541 CGATGTTCCT GACTATGCGG GCTATCCCTA TGACGTCCCG GACTATGCAG GATCCTATCC
     6601 ATACGACGTT CCAGATTACG CTTAGGCGGC CGCCATATGc tgcagtatac tgagtttgtt
     6661 aatgatacaa taaactgtta tagtacatac aattgaaact ctcttatcta tactggggga
     6721 ccttctcgca gaatggtata aatatctact aactgactgt cgtacggcct aggggtctct
     6781 tcttcgatta tttgcaggtc ggaacatcct tcgtctgatg cggatctcct gagacaaagt
     6841 tcacgggtat ctagtattct atcagcataa atggaggacc tttctaaact aaactttgaa
     6901 tcgtctccag cagcatcctc gcattggtac cGAAGTTCCT ATACTTTCTA GAGAATAGGA
     6961 ACTTCTTATT TAGAGATTTT AACTTACATT TAGATTCGAT AGATCTAACC GGCATCTAAC
     7021 ATCCAGTGTT TCTAATCTAG TGAATCGAGA TCAAGTCTCA CTCTGAACAT AATAAATAAG
     7081 GTCTAACCCC ATGGAATTAC ATGTCCCCTT GGGTTCTGAG ATTGTCTTAC CCGGTGGGGA
     7141 AAGAGCCATA CTCAAGTTCG TAGGAAATGT GGAGTCAAAG TCTGGGATTT TTGCTGGTGT
     7201 TGAACTGATT GGTCAAATGA GTGGAAAAGG AAAGAATTCT GGAGAGTTTA AGAACGTGCA
     7261 GTACTTTACC ACCAAAGTCC CTAATTCAGG CATATTTAAA Tggtaccgac gaaagggcct
     7321 cgtgatacgc ctatttttat aggttaatgt catgataata atggtttctt agacgtcagg
     7381 tggcactttt cggggaaatg tgcgcggaac ccctatttgt ttatttttct aaatacattc
     7441 aaatatgtat ccgctcatga gacaataacc ctgataaatg cttcaataat attgaaaaag
     7501 gaagagtatg agtattcaac atttccgtgt cgcccttatt cccttttttg cggcattttg
     7561 ccttcctgtt tttgctcacc cagaaacgct ggtgaaagta aaagatgctg aagatcagtt
     7621 gggtgcacga gtgggttaca tcgaactgga tctcaacagc ggtaagatcc ttgagagttt
     7681 tcgccccgaa gaacgttttc caatgatgag cacttttaaa gttctgctat gtggcgcggt
     7741 attatcccgt attgacgccg ggcaagagca actcggtcgc cgcatacact attctcagaa
     7801 tgacttggtt gagtactcac cagtcacaga aaagcatctt acggatggca tgacagtaag
     7861 agaattatgc agtgctgcca taaccatgag tgataacact gcggccaact tacttctgac
     7921 aacgatcgga ggaccgaagg agctaaccgc ttttttgcac aacatggggg atcatgtaac
     7981 tcgccttgat cgttgggaac cggagctgaa tgaagccata ccaaacgacg agcgtgacac
     8041 cacgatgcct gtagcaatgg caacaacgtt gcgcaaacta ttaactggcg aactacttac
     8101 tctagcttcc cggcaacaat taatagactg gatggaggcg gataaagttg caggaccact
     8161 tctgcgctcg gcccttccgg ctggctggtt tattgctgat aaatctggag ccggtgagcg
     8221 tgggtctcgc ggtatcattg cagcactggg gccagatggt aagccctccc gtatcgtagt
     8281 tatctacacg acggggagtc aggcaactat ggatgaacga aatagacaga tcgctgagat
     8341 aggtgcctca ctgattaagc attggtaact gtcagaccaa gtttactcat atatacttta
     8401 gattgattta aaacttcatt tttaatttaa aaggatctag gtgaagatcc tttttgataa
     8461 tctcatgacc aaaatccctt aacgtgagtt ttcgttccac tgagcgtcag accccgtaga
     8521 aaagatcaaa ggatcttctt gagatccttt ttttctgcgc gtaatctgct gcttgcaaac
     8581 aaaaaaacca ccgctaccag cggtggtttg tttgccggat caagagctac caactctttt
     8641 tccgaaggta actggcttca gcagagcgca gataccaaat actgttcttc tagtgtagcc
     8701 gtagttaggc caccacttca agaactctgt agcaccgcct acatacctcg ctctgctaat
     8761 cctgttacca gtggctgctg ccagtggcga taagtcgtgt cttaccgggt tggactcaag
     8821 acgatagtta ccggataagg cgcagcggtc gggctgaacg gggggttcgt gcacacagcc
     8881 cagcttggag cgaacgacct acaccgaact gagataccta cagcgtgagc tatgagaaag
     8941 cgccacgctt cccgaaggga gaaaggcgga caggtatccg gtaagcggca gggtcggaac
     9001 aggagagcgc acgagggagc ttccaggggg aaacgcctgg tatctttata gtcctgtcgg
     9061 gtttcgccac ctctgacttg agcgtcgatt tttgtgatgc tcgtcagggg ggcggagcct
     9121 atggaaaaac gccagcaacg cggccttttt acggttcctg gccttttgct ggccttttgc
     9181 tcacatgt     
//
