# Supplementary material for: Sterol interactions influence the function of Wsc sensors
Source: J Lipid Res. 2023 Nov 2;64(12):100466. doi: 10.1016/j.jlr.2023.100466 (PMC10722382; doi:10.1016/j.jlr.2023.100466)
Supplement: pPB002_pPpKC2_his4-TEF1-MFa-integrin beta 3 TMD-mNG-3F6H.gb [file mmc22.zip]

Archive with 1 entries (1 files):
- jlr_100466_pPB002_pPpKC2_his4-TEF1-MFa-integrin beta 3 TMD-mNG-3F6H_mmc22.gb
