# Supplementary material for: Sterol interactions influence the function of Wsc sensors
Source: J Lipid Res. 2023 Nov 2;64(12):100466. doi: 10.1016/j.jlr.2023.100466 (PMC10722382; doi:10.1016/j.jlr.2023.100466)
Supplement: pPB002_pPpKC2_his4-TEF1-MFa-integrin beta 3 TMD-mNG-3F6H.gb [file mmc22.zip › jlr_100466_pPB002_pPpKC2_his4-TEF1-MFa-integrin beta 3 TMD-mNG-3F6H_mmc22.gb]

LOCUS       pPpKC2_his4_TEF1        8369 bp ds-DNA     circular     20-OCT-2022
SOURCE      
  ORGANISM  
COMMENT     VNTNAME|pPpKC2|
COMMENT     VNTAUTHORNAME|Mudassar Ahmad|
COMMENT     VNTAUTHOREML|mudassar.ahmad@student.tugraz.at|
COMMENT     VNTEXTCHREPL|Bacteria
COMMENT     ApEinfo:methylated:1
FEATURES             Location/Qualifiers
     terminator      3230..3564
                     /vntifkey="43"
                     /locus_tag="Aox1\Terminator"
                     /label="Aox1\Terminator"
                     /ApEinfo_label="Aox1\Terminator"
                     /ApEinfo_fwdcolor="#9d1b1c"
                     /ApEinfo_revcolor="#9d1b1c"
                     /ApEinfo_graphicformat="arrow_data {{0 1 2 0 0 -1} {} 0}
                     width 5 offset 0"
     source          4580..4846
                     /organism="synthetic DNA construct"
                     /mol_type="other DNA"
                     /locus_tag="source:synthetic DNA construct"
                     /label="source:synthetic DNA construct"
                     /ApEinfo_label="source:synthetic DNA construct"
                     /ApEinfo_fwdcolor="pink"
                     /ApEinfo_revcolor="pink"
                     /ApEinfo_graphicformat="arrow_data {{0 1 2 0 0 -1} {} 0}
                     width 5 offset 0"
     misc_feature    5786..5803
                     /locus_tag="6x His"
                     /label="6x His"
                     /ApEinfo_label="6x His"
                     /ApEinfo_fwdcolor="cyan"
                     /ApEinfo_revcolor="green"
                     /ApEinfo_graphicformat="arrow_data {{0 1 2 0 0 -1} {} 0}
                     width 5 offset 0"
     source          4148..4579
                     /organism="synthetic DNA construct"
                     /mol_type="other DNA"
                     /locus_tag="source:synthetic DNA construct(1)"
                     /label="source:synthetic DNA construct(1)"
                     /ApEinfo_label="source:synthetic DNA construct"
                     /ApEinfo_fwdcolor="pink"
                     /ApEinfo_revcolor="pink"
                     /ApEinfo_graphicformat="arrow_data {{0 1 2 0 0 -1} {} 0}
                     width 5 offset 0"
     CDS             1958..3226
                     /vntifkey="4"
                     /locus_tag="FLP\Recombinase"
                     /label="FLP\Recombinase"
                     /ApEinfo_label="FLP\Recombinase"
                     /ApEinfo_fwdcolor="#e9d024"
                     /ApEinfo_revcolor="#e9d024"
                     /ApEinfo_graphicformat="arrow_data {{0 1 2 0 0 -1} {} 0}
                     width 5 offset 0"
     CDS             4580..4846
                     /locus_tag="Alphafactor"
                     /label="Alphafactor"
                     /ApEinfo_label="Alphafactor"
                     /ApEinfo_fwdcolor="#e9d024"
                     /ApEinfo_revcolor="#e9d024"
                     /ApEinfo_graphicformat="arrow_data {{0 1 2 0 0 -1} {} 0}
                     width 5 offset 0"
     misc_feature    6272..6478
                     /locus_tag="BIK1"
                     /label="BIK1"
                     /ApEinfo_label="BIK1"
                     /ApEinfo_fwdcolor="#ff80ff"
                     /ApEinfo_revcolor="green"
                     /ApEinfo_graphicformat="arrow_data {{0 1 2 0 0 -1} {} 0}
                     width 5 offset 0"
     misc_feature    5714..5785
                     /locus_tag="3xFLAG"
                     /label="3xFLAG"
                     /ApEinfo_label="3xFLAG"
                     /ApEinfo_fwdcolor="#8080ff"
                     /ApEinfo_revcolor="green"
                     /ApEinfo_graphicformat="arrow_data {{0 1 2 0 0 -1} {} 0}
                     width 5 offset 0"
     splicing_signal 1..34
                     /vntifkey="38"
                     /locus_tag="FRT"
                     /label="FRT"
                     /ApEinfo_label="FRT"
                     /ApEinfo_fwdcolor="pink"
                     /ApEinfo_revcolor="pink"
                     /ApEinfo_graphicformat="arrow_data {{0 1 2 0 0 -1} {} 0}
                     width 5 offset 0"
     splicing_signal 984..1017
                     /vntifkey="38"
                     /locus_tag="FRT(1)"
                     /label="FRT(1)"
                     /ApEinfo_label="FRT"
                     /ApEinfo_fwdcolor="pink"
                     /ApEinfo_revcolor="pink"
                     /ApEinfo_graphicformat="arrow_data {{0 1 2 0 0 -1} {} 0}
                     width 5 offset 0"
     misc_feature    6113..6146
                     /locus_tag="Cre Lox remaining part"
                     /label="Cre Lox remaining part"
                     /ApEinfo_label="Cre Lox remaining part"
                     /ApEinfo_fwdcolor="cyan"
                     /ApEinfo_revcolor="green"
                     /ApEinfo_graphicformat="arrow_data {{0 1 2 0 0 -1} {} 0}
                     width 5 offset 0"
     misc_feature    5804..5806
                     /locus_tag="3xFLAG(1)"
                     /label="3xFLAG(1)"
                     /ApEinfo_label="3xFLAG"
                     /ApEinfo_fwdcolor="#8080ff"
                     /ApEinfo_revcolor="green"
                     /ApEinfo_graphicformat="arrow_data {{0 1 2 0 0 -1} {} 0}
                     width 5 offset 0"
     promoter        1018..1957
                     /vntifkey="29"
                     /locus_tag="Aox1\Promoter"
                     /label="Aox1\Promoter"
                     /ApEinfo_label="Aox1\Promoter"
                     /ApEinfo_fwdcolor="#346ee0"
                     /ApEinfo_revcolor="#346ee0"
                     /ApEinfo_graphicformat="arrow_data {{0 1 2 0 0 -1} {} 0}
                     width 5 offset 0"
     terminator      5827..6106
                     /vntifkey="43"
                     /locus_tag="Arg4\Terminator"
                     /label="Arg4\Terminator"
                     /ApEinfo_label="Arg4\Terminator"
                     /ApEinfo_fwdcolor="#9d1b1c"
                     /ApEinfo_revcolor="#9d1b1c"
                     /ApEinfo_graphicformat="arrow_data {{0 1 2 0 0 -1} {} 0}
                     width 5 offset 0"
     misc_feature    48..970
                     /vntifkey="21"
                     /locus_tag="Stuffer"
                     /label="Stuffer"
                     /ApEinfo_label="Stuffer"
                     /ApEinfo_fwdcolor="#7eff74"
                     /ApEinfo_revcolor="#7eff74"
                     /ApEinfo_graphicformat="arrow_data {{0 1 2 0 0 -1} {} 0}
                     width 5 offset 0"
     CDS             6689..7549
                     /vntifkey="4"
                     /locus_tag="Amp\(Beta-lactamase)"
                     /label="Amp\(Beta-lactamase)"
                     /ApEinfo_label="Amp\(Beta-lactamase)"
                     /ApEinfo_fwdcolor="#e9d024"
                     /ApEinfo_revcolor="#e9d024"
                     /ApEinfo_graphicformat="arrow_data {{0 1 2 0 0 -1} {} 0}
                     width 5 offset 0"
     rep_origin      7720..8308
                     /vntifkey="33"
                     /locus_tag="PUC\ori\(pBR322)"
                     /label="PUC\ori\(pBR322)"
                     /ApEinfo_label="PUC\ori\(pBR322)"
                     /ApEinfo_fwdcolor="#999999"
                     /ApEinfo_revcolor="#999999"
                     /ApEinfo_graphicformat="arrow_data {{0 1 2 0 0 -1} {} 0}
                     width 5 offset 0"
     misc_feature    3575..4019
                     /locus_tag="RTT103"
                     /label="RTT103"
                     /ApEinfo_label="RTT103"
                     /ApEinfo_fwdcolor="#ffff80"
                     /ApEinfo_revcolor="green"
                     /ApEinfo_graphicformat="arrow_data {{0 1 2 0 0 -1} {} 0}
                     width 5 offset 0"
     misc_feature    4142..4147
                     /locus_tag="SalI"
                     /label="SalI"
                     /ApEinfo_label="SalI"
                     /ApEinfo_fwdcolor="#ff0000"
                     /ApEinfo_revcolor="green"
                     /ApEinfo_graphicformat="arrow_data {{0 1 2 0 0 -1} {} 0}
                     width 5 offset 0"
     misc_feature    5807..5814
                     /locus_tag="NotI"
                     /label="NotI"
                     /ApEinfo_label="NotI"
                     /ApEinfo_fwdcolor="#ff0000"
                     /ApEinfo_revcolor="green"
                     /ApEinfo_graphicformat="arrow_data {{0 1 2 0 0 -1} {} 0}
                     width 5 offset 0"
     misc_feature    5815..5820
                     /locus_tag="NdeI"
                     /label="NdeI"
                     /ApEinfo_label="NdeI"
                     /ApEinfo_fwdcolor="#ff0000"
                     /ApEinfo_revcolor="green"
                     /ApEinfo_graphicformat="arrow_data {{0 1 2 0 0 -1} {} 0}
                     width 5 offset 0"
     promoter        4148..4579
                     /note="P_PpTEF_424"
                     /note="color: #339966; direction: RIGHT"
                     /locus_tag="P_PpTEF_424"
                     /label="P_PpTEF_424"
                     /ApEinfo_label="P_PpTEF_424"
                     /ApEinfo_fwdcolor="#346ee0"
                     /ApEinfo_revcolor="#346ee0"
                     /ApEinfo_graphicformat="arrow_data {{0 1 2 0 0 -1} {} 0}
                     width 5 offset 0"
     misc_feature    4985..4990
                     /locus_tag="SacII"
                     /label="SacII"
                     /ApEinfo_label="SacII"
                     /ApEinfo_fwdcolor="#ff0000"
                     /ApEinfo_revcolor="green"
                     /ApEinfo_graphicformat="arrow_data {{0 1 2 0 0 -1} {} 0}
                     width 5 offset 0"
     misc_feature    4973..4984
                     /locus_tag="GSGS"
                     /label="GSGS"
                     /ApEinfo_label="GSGS"
                     /ApEinfo_fwdcolor="#80ff80"
                     /ApEinfo_revcolor="green"
                     /ApEinfo_graphicformat="arrow_data {{0 1 2 0 0 -1} {} 0}
                     width 5 offset 0"
     misc_feature    5696..5713
                     /locus_tag="GSGS(1)"
                     /label="GSGS(1)"
                     /ApEinfo_label="GSGS"
                     /ApEinfo_fwdcolor="#80ff80"
                     /ApEinfo_revcolor="green"
                     /ApEinfo_graphicformat="arrow_data {{0 1 2 0 0 -1} {} 0}
                     width 5 offset 0"
     misc_feature    4991..5695
                     /locus_tag="mNeon"
                     /label="mNeon"
                     /ApEinfo_label="mNeon"
                     /ApEinfo_fwdcolor="#ff8000"
                     /ApEinfo_revcolor="green"
                     /ApEinfo_graphicformat="arrow_data {{0 1 2 0 0 -1} {} 0}
                     width 5 offset 0"
     misc_feature    4572..4579
                     /locus_tag="PacI"
                     /label="PacI"
                     /ApEinfo_label="PacI"
                     /ApEinfo_fwdcolor="#ff0000"
                     /ApEinfo_revcolor="green"
                     /ApEinfo_graphicformat="arrow_data {{0 1 2 0 0 -1} {} 0}
                     width 5 offset 0"
     misc_feature    4847..4972
                     /locus_tag="human Integrin beta-3"
                     /label="human Integrin beta-3"
                     /ApEinfo_label="human Integrin beta-3"
                     /ApEinfo_fwdcolor="cyan"
                     /ApEinfo_revcolor="green"
                     /ApEinfo_graphicformat="arrow_data {{0 1 2 0 0 -1} {} 0}
                     width 5 offset 0"
     misc_feature    4865..4945
                     /locus_tag="human Intergin beta 3 TMD"
                     /label="human Intergin beta 3 TMD"
                     /ApEinfo_label="human Intergin beta 3 TMD"
                     /ApEinfo_fwdcolor="#bfffff"
                     /ApEinfo_revcolor="green"
                     /ApEinfo_graphicformat="arrow_data {{0 1 2 0 0 -1} {} 0}
                     width 5 offset 0"
ORIGIN
        1 gaagttccta tactttctag agaataggaa cttcggccga tcaggcccaa cttactccaa
       61 ccttctacga taactcttgt cctaatgtgt ccaacatcgt tagagacacc attgtcaatg
      121 aattgagatc agatccacgt attgctgcat ctatcttgag acttcacttt catgactgct
      181 tcgtcaacgg ttgtgatgct tccatcttgc tggacaacac tacctctttc agaactgaga
      241 aggacgcttt cggtaatgcc aactctgcta gaggatttcc agtcattgac agaatgaagg
      301 ctgccgttga atctgcatgt cctagaactg tgtcatgtgc tgaccttctg actattgccg
      361 ctcagcaatc tgttacctta gctggtggac catcctggag agttccattg ggtcgtagag
      421 actcccttca agcctttctg gaccttgcaa atgctaactt gcctgctcca ttctttacct
      481 tacctcaatt gaaagactct ttcagaaacg ttggtcttaa cagatcatcc gacttggttg
      541 ccttatctgg aggtcacacc tttggtaaga accaatgtag attcatcatg gatcgtctgt
      601 acaacttctc taacaccggt ttgccagatc ctactctgaa caccacttac ttgcaaacct
      661 taagaggttt gtgcccactt aacggaaatc tgtctgctct ggttgacttc gatttgcgta
      721 ctcctaccat cttcgacaac aagtactatg tcaacttgga ggaacagaag ggtcttatcc
      781 aatctgacca ggagttgttc tcctctccta acgctactga taccattcca ttggtgagat
      841 ccttcgcaaa ctccactcaa accttcttta acgctttcgt cgaggcaatg gacagaatgg
      901 gtaacattac tcctttgacc ggtactcaag gacagattag attgaactgc cgtgttgtca
      961 actctaactc ggccactagg gccgaagttc ctatactttc tagagaatag gaacttcaga
     1021 tctaacatcc aaagacgaaa ggttgaatga aacctttttg ccatccgaca tccacaggtc
     1081 cattctcaca cataagtgcc aaacgcaaca ggaggggata cactagcagc agaccgttgc
     1141 aaacgcagga cctccactcc tcttctcctc aacacccact tttgccatcg aaaaaccagc
     1201 ccagttattg ggcttgattg gagctcgctc attccaattc cttctattag gctactaaca
     1261 ccatgacttt attagcctgt ctatcctggc ccccctggcg aggttcatgt ttgtttattt
     1321 ccgaatgcaa caagctccgc attacacccg aacatcactc cagatgaggg ctttctgagt
     1381 gtggggtcaa atagtttcat gttccccaaa tggcccaaaa ctgacagttt aaacgctgtc
     1441 ttggaaccta atatgacaaa agcgtgatct catccaagat gaactaagtt tggttcgttg
     1501 aaatgctaac ggccagttgg tcaaaaagaa acttccaaaa gtcggcatac cgtttgtctt
     1561 gtttggtatt gattgacgaa tgctcaaaaa taatctcatt aatgcttagc gcagtctctc
     1621 tatcgcttct gaaccccggt gcacctgtgc cgaaacgcaa atggggaaac acccgctttt
     1681 tggatgatta tgcattgtct ccacattgta tgcttccaag attctggtgg gaatactgct
     1741 gatagcctaa cgttcatgat caaaatttaa ctgttctaac ccctacttga cagcaatata
     1801 taaacagaag gaagctgccc tgtcttaaac cttttttttt atcatcatta ttagcttact
     1861 ttcataattg cgactggttc caattgacaa gcttttgatt ttaacgactt ttaacgacaa
     1921 cttgagaaga tcaaaaaaca actaattatt cgaaacgatg ccacaatttg atatattatg
     1981 taaaacacca cctaaggtgc ttgttcgtca gtttgtggaa aggtttgaaa gaccttcagg
     2041 tgagaaaata gcattatgtg ctgctgaact aacctattta tgttggatga ttacacataa
     2101 cggaacagca atcaagagag ccacattcat gagctataat actatcataa gcaattcgct
     2161 gagtttcgat attgtcaata aatcactcca gtttaaatac aagacgcaaa aagcaacaat
     2221 tctggaagcc tcattaaaga aattgattcc tgcttgggaa tttacaatta ttccttacta
     2281 tggacaaaaa catcaatctg atatcactga tattgtaagt agtttgcaat tacagttcga
     2341 atcatcggaa gaagcagata agggaaatag ccacagtaaa aaaatgctta aagcacttct
     2401 aagtgagggt gaaagcatct gggagatcac tgagaaaata ctaaattcgt ttgagtatac
     2461 ttcgagattt acaaaaacaa aaactttata ccaattcctc ttcctagcta ctttcatcaa
     2521 ttgtggaaga ttcagcgata ttaagaacgt tgatccgaaa tcatttaagt tagtccaaaa
     2581 taagtatttg ggagtaataa tccagtgttt agtgacagag acaaagacaa gcgttagtag
     2641 gcacatatac ttctttagcg caaggggtag gatcgatcca cttgtatatt tggatgaatt
     2701 tttgaggaac tctgaaccag tcctaaaacg agtaaatagg accggcaatt cttcaagcaa
     2761 taaacaggaa taccaattat taaaagataa cttagtcaga tcgtacaata aagctttgaa
     2821 gaaaaatgcg ccttattcaa tctttgctat aaaaaatggc ccaaaatctc acattggaag
     2881 acatttgatg acctcatttc tttcaatgaa gggcctaacg gagttgacta atgttgtggg
     2941 aaattggagc gataagcgtg cttctgccgt ggccaggaca acgtatactc atcagataac
     3001 agcaatacct gatcactact tcgcactagt ttctcggtac tatgcatacg atccaatatc
     3061 aaaggaaatg atagcattga aggatgagac taatccaatt gaggagtggc agcatataga
     3121 acagctaaag ggtagtgctg aaggaagcat acgatacccc gcatggaatg ggataatatc
     3181 acaggaggta ctagactacc tttcatccta cataaataga cgcatataag ttttagcctt
     3241 agacatgact gttcctcagt tcaagttggg cacttacgag aagaccggtc ttgctagatt
     3301 ctaatcaaga ggatgtcaga atgccatttg cctgagagat gcaggcttca tttttgatac
     3361 ttttttattt gtaacctata tagtatagga ttttttttgt cattttgttt cttctcgtac
     3421 gagcttgctc ctgatcagcc tatctcgcag ctgatgaata tcttgtggta ggggtttggg
     3481 aaaatcattc gagtttgatg tttttcttgg tatttcccac tcctcttcag agtacagaag
     3541 attaagtgag accttcgttt gtgcggatcc ATTTAAATGA GCTGAAGAAA CTGATTCAAG
     3601 TCCAAGAGTC GTGGATTACG AAAGATGCAG AGTCTTCGGG TTCTCTGGAT GAGAAACTTG
     3661 CCACAGTTCA GCAGAAAGAA TCAGAGTTGA AAGAATTCAT AAACGATGTA GAAGAAGAAG
     3721 ATGGTGTACC TCAATATGCC GCTTCAAGTG ATGAAGAAGG CGACGAAAAT GTGTCAAAAA
     3781 AGAGAAAAAT GGAGAGCCCA CCAACTGAAA CAGTTGATTC TGGCGAACAG CCAACTAACC
     3841 CAGTCCACCC TCAGCTTTCC TCCATCTTAG AGAGTCTATC TAGAACAACT GGACTAACAC
     3901 CAGAACCTGC TTCTACTTCG GACGAGTCAG CAACAGCAAC GCAGAAGCAA GATGAAACAC
     3961 CTGTTTCTTC ATCTATAAAT CCTGCTCTAG CCAGTTTGCT GTCCAAACTT AACGGTTAAT
     4021 TCTTAATGTC TTCCCCAATC ACTTGAGTAC GAACTATGTA TTATATAATC AGGCATCTTT
     4081 TCTTTTTTTC TTTTTTTTTT TGTCTCTCGC TTGGATCCCA ACACCATATT TCAGATCTCC
     4141 TGTCGACata actgtcgcct cttttatctg ccgcactgca tgaggtgtcc ccttagtggg
     4201 aaagagtact gagccaaccc tggaggacag caagggaaaa atacctacaa cttgcttcat
     4261 aatggtcgta aaaacaatcc ttgtcggata taagtgttgt agactgtccc ttatcctctg
     4321 cgatgttctt cctctcaaag tttgcgattt ctctctatca gaattgccat caagagactc
     4381 aggactaatt tcgcagtccc acacgcactc gtacatgatt ggctgaaatt tccctaaaga
     4441 atttcttttt cacgaaaatt ttttttttac acaagatttt cagcagatat aaaatggaga
     4501 gcaggacctc cgctgtgact cttctttttt ttcttttatt ctcactacat acattttagt
     4561 tattcgccaa cTTAATTAAa tgagattccc atctattttc accgctgtct tgttcgctgc
     4621 ctcctctgca ttggctgccc ctgttaacac taccactgaa gacgagactg ctcaaattcc
     4681 agctgaagca gttatcggtt actctgacct tgagggtgat ttcgacgtcg ctgttttgcc
     4741 tttctctaac tccactaaca acggtttgtt gttcattaac accactatcg cttccattgc
     4801 tgctaaggaa gagggtgtct ctctcgagaa gagagaggcc gaagctgaat gtcctaaggg
     4861 tccagatatt ctggttgtcc tgctgagtgt tatgggtgct atcctgctga ttggtctggc
     4921 tgccctgctt atttggaagc ttctgattac cattcatgat cgtaaggaat tcGGTTCTGG
     4981 ATCCCCGCGG GTGAGCAAGG GCGAGGAGGA TAACATGGCC TCTCTCCCAG CGACACATGA
     5041 GTTACACATC TTTGGCTCCA TCAACGGTGT GGACTTTGAC ATGGTGGGTC AGGGCAGGGG
     5101 CAATCCAAAT GATGGTTATG AGGAGTTAAA CCTGAAGTCC ACCAAGGGTG ACCTCCAGTT
     5161 CTCCCCCTGG ATTCTGGTCC CTCATATCGG GTATGGCTTC CATCAGTACC TGCCCTACCC
     5221 TGACGGGATG TCGCCTTTCC AGGCCGCCAT GGTAGATGGC TCCGGATACC AAGTCCATCG
     5281 CACAATGCAG TTTGAAGATG GTGCCTCCCT TACTGTTAAC TACCGCTACA CCTACGAGGG
     5341 AAGCCACATC AAAGGAGAGG CCCAGGTGAA GGGGACTGGT TTCCCTGCTG ACGGTCCTGT
     5401 GATGACCAAC TCGCTGACCG CTGCGGACTG GTGCAGGTCG AAGAAGACTT ACCCCAACGA
     5461 CAAAACCATC ATCAGTACCT TTAAGTGGAG TTACACCACT GGAAATGGCA AGCGCTACCG
     5521 GAGCACTGCG CGGACCACCT ACACCTTTGC CAAGCCAATG GCGGCTAACT ATCTGAAGAA
     5581 CCAGCCGATG TACGTGTTCC GTAAGACGGA GCTCAAGCAC TCCAAGACCG AGCTCAACTT
     5641 CAAGGAGTGG CAAAAGGCCT TTACCGATGT GATGGGCATG GACGAGCTGT ACAAGAGCGG
     5701 TTCTGGTTCC GGGGATTATA AAGATGACGA TGACAAGGAT TATAAAGATG ACGATGACAA
     5761 GGATTATAAA GATGACGATG ACAAGCACCA TCACCATCAC CATTAAGCGG CCGCCATATG
     5821 ctgcagtata ctgagtttgt taatgataca ataaactgtt atagtacata caattgaaac
     5881 tctcttatct atactggggg accttctcgc agaatggtat aaatatctac taactgactg
     5941 tcgtacggcc taggggtctc ttcttcgatt atttgcaggt cggaacatcc ttcgtctgat
     6001 gcggatctcc tgagacaaag ttcacgggta tctagtattc tatcagcata aatggaggac
     6061 ctttctaaac taaactttga atcgtctcca gcagcatcct cgcattggta ccGAAGTTCC
     6121 TATACTTTCT AGAGAATAGG AACTTCTTAT TTAGAGATTT TAACTTACAT TTAGATTCGA
     6181 TAGATCTAAC CGGCATCTAA CATCCAGTGT TTCTAATCTA GTGAATCGAG ATCAAGTCTC
     6241 ACTCTGAACA TAATAAATAA GGTCTAACCC CATGGAATTA CATGTCCCCT TGGGTTCTGA
     6301 GATTGTCTTA CCCGGTGGGG AAAGAGCCAT ACTCAAGTTC GTAGGAAATG TGGAGTCAAA
     6361 GTCTGGGATT TTTGCTGGTG TTGAACTGAT TGGTCAAATG AGTGGAAAAG GAAAGAATTC
     6421 TGGAGAGTTT AAGAACGTGC AGTACTTTAC CACCAAAGTC CCTAATTCAG GCATATTTAA
     6481 ATggtaccga cgaaagggcc tcgtgatacg cctattttta taggttaatg tcatgataat
     6541 aatggtttct tagacgtcag gtggcacttt tcggggaaat gtgcgcggaa cccctatttg
     6601 tttatttttc taaatacatt caaatatgta tccgctcatg agacaataac cctgataaat
     6661 gcttcaataa tattgaaaaa ggaagagtat gagtattcaa catttccgtg tcgcccttat
     6721 tccctttttt gcggcatttt gccttcctgt ttttgctcac ccagaaacgc tggtgaaagt
     6781 aaaagatgct gaagatcagt tgggtgcacg agtgggttac atcgaactgg atctcaacag
     6841 cggtaagatc cttgagagtt ttcgccccga agaacgtttt ccaatgatga gcacttttaa
     6901 agttctgcta tgtggcgcgg tattatcccg tattgacgcc gggcaagagc aactcggtcg
     6961 ccgcatacac tattctcaga atgacttggt tgagtactca ccagtcacag aaaagcatct
     7021 tacggatggc atgacagtaa gagaattatg cagtgctgcc ataaccatga gtgataacac
     7081 tgcggccaac ttacttctga caacgatcgg aggaccgaag gagctaaccg cttttttgca
     7141 caacatgggg gatcatgtaa ctcgccttga tcgttgggaa ccggagctga atgaagccat
     7201 accaaacgac gagcgtgaca ccacgatgcc tgtagcaatg gcaacaacgt tgcgcaaact
     7261 attaactggc gaactactta ctctagcttc ccggcaacaa ttaatagact ggatggaggc
     7321 ggataaagtt gcaggaccac ttctgcgctc ggcccttccg gctggctggt ttattgctga
     7381 taaatctgga gccggtgagc gtgggtctcg cggtatcatt gcagcactgg ggccagatgg
     7441 taagccctcc cgtatcgtag ttatctacac gacggggagt caggcaacta tggatgaacg
     7501 aaatagacag atcgctgaga taggtgcctc actgattaag cattggtaac tgtcagacca
     7561 agtttactca tatatacttt agattgattt aaaacttcat ttttaattta aaaggatcta
     7621 ggtgaagatc ctttttgata atctcatgac caaaatccct taacgtgagt tttcgttcca
     7681 ctgagcgtca gaccccgtag aaaagatcaa aggatcttct tgagatcctt tttttctgcg
     7741 cgtaatctgc tgcttgcaaa caaaaaaacc accgctacca gcggtggttt gtttgccgga
     7801 tcaagagcta ccaactcttt ttccgaaggt aactggcttc agcagagcgc agataccaaa
     7861 tactgttctt ctagtgtagc cgtagttagg ccaccacttc aagaactctg tagcaccgcc
     7921 tacatacctc gctctgctaa tcctgttacc agtggctgct gccagtggcg ataagtcgtg
     7981 tcttaccggg ttggactcaa gacgatagtt accggataag gcgcagcggt cgggctgaac
     8041 ggggggttcg tgcacacagc ccagcttgga gcgaacgacc tacaccgaac tgagatacct
     8101 acagcgtgag ctatgagaaa gcgccacgct tcccgaaggg agaaaggcgg acaggtatcc
     8161 ggtaagcggc agggtcggaa caggagagcg cacgagggag cttccagggg gaaacgcctg
     8221 gtatctttat agtcctgtcg ggtttcgcca cctctgactt gagcgtcgat ttttgtgatg
     8281 ctcgtcaggg gggcggagcc tatggaaaaa cgccagcaac gcggcctttt tacggttcct
     8341 ggccttttgc tggccttttg ctcacatgt   
//
